# Supplementary material for: A genetic study of immunity in depression and interactions with childhood maltreatment
Source: Transl Psychiatry. 2026 Mar 19;16:188. doi: 10.1038/s41398-026-03935-5 (PMC13039853; doi:10.1038/s41398-026-03935-5)
Supplement: Supplementary file 1 — Supplementary Tables [file 41398_2026_3935_MOESM1_ESM.xlsx]

## Sheet: Suppl.Table.1
Suppl.Table.1. Details of pathways included in the study.
MSigDB	Reactome Pathway Name	# Pathway	Generation Scotland		BiDirect
ID		Genes	# Valid Genes	% Valid Genes	# Valid Genes	% Valid Genes
M1058	Adaptive immune system	829	720	86.9	720	86.8516
M41836	Cellular response to chemical stress	214	197	92.1	197	92.0561
MM15548	Cellular responses to stimuli	826	706	85.5	703	85.109
M625	Chemokine receptors bind chemokines	58	54	93.1	54	93.1034
M1066	Class I MHC-mediated antigen processing presentation	381	355	93.2	356	93.4383
M19752	Complement cascade	115	56	48.7	55	47.8261
M1060	Cytokine signaling in immune system	792	725	91.5	721	91.0354
M27428	Diseases of immune system	31	29	93.5	29	93.5484
M8240	Immunoregulatory interactions between a lymphoid and a non-lymphoid cell	191	121	63.4	121	63.3508
M1072	Inflammasomes	21	21	100	21	100
M1036	Innate immune system	1125	981	87.2	980	87.1111
M983	Interferon signaling	274	254	92.7	251	91.6058
M705	MHC class II antigen presentation	126	120	95.2	118	93.6508
M27620	Neutrophil degranulation	478	445	93.1	444	92.887
M27571	Regulation of TLR by endogenous ligand	21	20	95.2	20	95.2381
M27799	RUNX1 regulates transcription of genes involved in differentiation of myeloid cells	7	7	100	7	100
M874	Signaling by interleukins	474	433	91.4	432	91.1392
M608	Signaling by the B cell receptor (BCR)	166	105	63.3	105	63.253
M15381	TCR signaling	124	110	88.7	110	88.7097
M7494	Toll-like receptor cascades	166	156	94	156	93.9759

## Sheet: Suppl.Table.2
Suppl.Table.2. Significant associations (FDR<0.05) with lifetime depression from the immune gene-total emotional abuse (EA) interaction analysis in GS
Gene	Chr	Gene start	Gene end	Generation Scotland (GS)					BiDirect (BD)					Overlap
		(- 1 kb)	(+ 1 kb)	nSNPS	nPARAM	ZSTAT	p-value	FDR	nSNPS	nPARAM	ZSTAT	p-value	FDR	(BD p<0.05)
PTPRN2	7	157330750	158381480	3613	354	4.8085	7.6017e-07	0.00180768	3053	305	0.78204	0.2171	0.606855	no
ASB15	7	123206064	123278951	152	48	4.5526	2.6496e-06	0.00262912	149	39	2.2235	0.013092	0.258711	yes
EXOSC3	9	37765975	37802434	91	27	4.4459	4.3755e-06	0.00262912	96	22	0.42268	0.33626	0.691569	no
RAC2	22	37620301	37641488	72	29	4.4436	4.4224e-06	0.00262912	71	29	0.20332	0.41944	0.73302	no
TNFRSF8	1	12122434	12205264	193	65	4.1503	1.6602e-05	0.00687004	105	40	-1.4429	0.92547	0.961986	no
PHC2	1	33788224	33897653	296	47	3.8811	5.2002e-05	0.00687004	268	30	1.4716	0.070558	0.439078	no
RAB10	2	26255976	26361323	179	41	3.8888	5.0374e-05	0.00687004	163	28	0.60867	0.27137	0.646121	no
PPP3CA	4	101943566	102270435	704	83	3.8868	5.0791e-05	0.00687004	643	59	-0.17942	0.5712	0.80566	no
C6	5	41141336	41262540	361	59	4.007	3.0753e-05	0.00687004	352	51	0.70817	0.23942	0.61881	no
HLA-DOA	6	32970955	32978389	54	31	3.9122	4.5738e-05	0.00687004	50	30	0.21962	0.41308	0.732927	no
FYN	6	111980535	112195655	555	71	3.9096	4.6221e-05	0.00687004	501	59	2.6118	0.0045034	0.200612	yes
DNAJB6	7	157127075	157211133	274	53	4.0702	2.3484e-05	0.00687004	237	36	0.69182	0.24453	0.625661	no
ABL1	9	133588333	133764062	417	54	4.0169	2.9484e-05	0.00687004	406	50	1.4704	0.070727	0.439078	no
GSTO1	10	105994114	106028217	71	35	3.8902	5.0078e-05	0.00687004	66	31	0.24816	0.40201	0.727274	no
RAI1	17	17583787	17715767	185	52	4.1302	1.8121e-05	0.00687004	168	44	1.2866	0.099108	0.493599	no
JUP	17	39774692	39944183	467	68	3.9606	3.7373e-05	0.00687004	366	58	0.80841	0.20943	0.60262	no
CPNE1	20	34212953	34253878	91	19	4.002	3.1401e-05	0.00687004	88	15	-0.060273	0.52403	0.785383	no
KLHL22	22	20782528	20851170	140	32	3.9127	4.5626e-05	0.00687004	112	18	2.3522	0.009332	0.242404	yes
LRRC7	1	70033081	70618628	1583	131	3.8075	7.0189e-05	0.00878471	1435	101	2.3948	0.0083156	0.241923	yes
MYH2	17	10423465	10454274	67	18	3.7887	7.5712e-05	0.00900216	59	12	-0.23755	0.59389	0.815825	no
TNIK	3	170778128	171179197	1024	178	3.7354	9.3693e-05	0.00965011	924	148	1.7452	0.040475	0.394364	yes
DEFB112	6	50010288	50017364	14	13	3.7123	0.00010268	0.00965011	13	11	1.6687	0.047593	0.406097	yes
WASL	7	123320989	123390121	150	44	3.7054	0.00010551	0.00965011	146	34	0.55908	0.28806	0.660421	no
ATP6V0A1	17	40609862	40675629	74	37	3.7443	9.0433e-05	0.00965011	53	21	0.11566	0.45396	0.751506	no
BPI	20	36887551	36966907	228	75	3.7381	9.2726e-05	0.00965011	185	53	-1.4881	0.93164	0.965015	no
RUNX1	21	36159098	37377965	3371	277	3.7132	0.00010232	0.00965011	2928	198	1.6133	0.053339	0.412042	no
IKBKE	1	206642791	206671223	93	40	3.6469	0.00013273	0.0116901	74	35	0.84685	0.19854	0.597384	no
RPL39L	3	186837736	186899696	121	34	3.6241	0.00014497	0.0123121	109	23	-0.07173	0.52859	0.788727	no
PPARA	22	46545424	46640653	171	50	3.6109	0.00015256	0.0125099	117	29	-0.13123	0.5522	0.79465	no
KLHL25	15	86301554	86339261	134	47	3.6009	0.00015855	0.0125677	127	41	0.42088	0.33692	0.691569	no
CD3G	11	118214059	118226876	25	17	3.5677	0.00018005	0.0138116	26	17	0.35811	0.36013	0.703351	no
UBE4A	11	118229300	118270926	66	31	3.5591	0.00018604	0.0138251	64	26	0.2654	0.39535	0.727027	no
FOXO1	13	41128804	41241734	226	40	3.5355	0.00020351	0.0146651	205	29	1.3416	0.089858	0.484872	no
UBE2J1	6	90035344	90063567	44	33	3.5153	0.0002196	0.0153591	42	29	1.7309	0.041732	0.394364	yes
RCHY1	4	76403247	76440974	91	33	3.4823	0.00024858	0.0164201	84	24	0.82538	0.20458	0.597789	no
EGLN3	14	34392437	34932980	1797	262	3.4872	0.00024407	0.0164201	1382	183	0.093889	0.4626	0.756431	no
AIP	11	67249512	67259574	6	3	3.4718	0.00025845	0.0166107	10	7	0.59367	0.27637	0.649428	no
RPS6KA2	6	166821852	167320939	1604	224	3.4598	0.00027026	0.0169126	1449	185	2.0332	0.021015	0.28636	yes
FBXO40	3	121310966	121350139	125	55	3.4484	0.00028191	0.0169812	123	56	1.1768	0.11964	0.525389	no
FGF2	4	123746863	123820391	285	56	3.4359	0.00029531	0.0169812	256	39	-0.44178	0.67068	0.84625	no
CSF1R	5	149431854	149493935	179	69	3.4317	0.00029992	0.0169812	159	50	0.35842	0.36001	0.703351	no
HMGA1	6	34203650	34215008	19	11	3.4391	0.00029178	0.0169812	16	7	-0.0035566	0.50142	0.770345	no
NUP35	2	183981241	184027408	269	33	3.4036	0.00033256	0.0179734	250	28	1.3572	0.08736	0.483767	no
NCKAP1L	12	54890495	54938726	117	65	3.405	0.0003308	0.0179734	90	48	0.29075	0.38562	0.725639	no
RNF213	17	78233665	78373586	386	84	3.3735	0.00037105	0.0196079	364	72	1.0684	0.14267	0.550033	no
PPP2R5A	1	212457879	212536200	168	45	3.3663	0.00038091	0.0196914	157	34	0.097138	0.46131	0.755363	no
BLNK	10	97950458	98032344	255	90	3.3324	0.00043056	0.0217845	200	72	-0.18346	0.57278	0.806267	no
RANBP2	2	109334937	109403267	72	19	3.2966	0.00048923	0.0232678	66	9	0.26883	0.39403	0.727027	no
FANCM	14	45604143	45671093	110	39	3.299	0.00048521	0.0232678	97	26	-1.4727	0.92958	0.963723	no
RAP1GAP2	17	2679350	2942033	865	212	3.2988	0.0004855	0.0232678	674	160	2.1431	0.016053	0.264456	yes
CFHR2	1	196787898	196929356	265	49	3.277	0.00052465	0.0244631	243	38	-0.86277	0.80587	0.909601	no
OPRM1	6	154330631	154569001	686	106	3.2649	0.00054752	0.0250385	556	70	-0.40825	0.65846	0.845282	no
ENAH	1	225673537	225841844	347	40	3.2532	0.00057057	0.0254283	336	36	2.0185	0.02177	0.288361	yes
CCNE2	8	95890998	95909906	50	23	3.2498	0.00057743	0.0254283	53	21	1.3362	0.090747	0.484872	no
TALDO1	11	746329	766024	29	21	3.2228	0.00063466	0.0257688	27	18	-0.58203	0.71973	0.871988	no
RPLP2	11	808647	813880	6	7	3.239	0.00059973	0.0257688	6	7	-0.40073	0.65569	0.844413	no
PSMD7	16	74329673	74341186	24	22	3.2227	0.000635	0.0257688	15	17	-0.26661	0.60512	0.82196	no
CD300LG	17	41923516	41941997	28	17	3.2318	0.00061516	0.0257688	28	16	0.78597	0.21594	0.606855	no
RAB3A	19	18306594	18315884	25	14	3.2175	0.00064661	0.0257688	24	13	0.62123	0.26722	0.642815	no
OSCAR	19	54596933	54607000	30	25	3.2159	0.00065018	0.0257688	26	22	-0.35272	0.63785	0.84019	no
PSMA7	20	60710791	60719496	21	7	3.1901	0.00071106	0.0277197	21	7	0.98145	0.16319	0.570684	no
CXCR5	11	118753475	118769508	37	24	3.1846	0.00072483	0.0278007	26	21	0.49614	0.3099	0.678461	no
IFI30	19	18282972	18289927	21	11	3.1663	0.00077199	0.0291396	20	10	0.60579	0.27233	0.646121	no
MYO10	5	16664395	16937372	888	182	3.1576	0.00079526	0.0295489	734	125	0.71866	0.23617	0.61881	no
PPM1B	2	44394108	44472523	151	41	3.1101	0.00093518	0.0335302	148	27	1.5047	0.066204	0.437144	no
BTN3A3	6	26439700	26454643	39	23	3.1071	0.00094471	0.0335302	37	20	1.3216	0.093158	0.489751	no
CPPED1	16	12755919	12898874	479	79	3.1146	0.000921	0.0335302	270	43	0.68614	0.24631	0.625661	no
XRCC5	2	216971187	217072026	226	49	3.0801	0.0010346	0.0337024	200	30	0.62586	0.2657	0.64181	no
F13A1	6	6143318	6322246	606	172	3.0927	0.00099179	0.0337024	470	118	-0.27429	0.60807	0.823377	no
DEFB110	6	49975851	49990694	19	14	3.083	0.0010246	0.0337024	18	12	2.0844	0.01856	0.274265	yes
CALR	19	13048392	13056303	8	9	3.085	0.0010177	0.0337024	6	6	0.42286	0.3362	0.691569	no
LAIR2	19	55008100	55022897	80	49	3.0857	0.0010153	0.0337024	61	31	-1.7819	0.96261	0.977123	no
ELMO2	20	44993688	45062704	77	31	3.0999	0.00096792	0.0337024	53	14	1.0659	0.14323	0.550902	no
RPL37A	2	217361912	217444903	186	60	3.0667	0.0010823	0.0347799	176	49	1.9789	0.023916	0.298609	yes
IRF8	16	85931409	85957215	97	33	3.0587	0.0011117	0.0352483	90	26	-0.14119	0.55614	0.7953	no
NCF4	22	37256030	37275057	66	30	3.0491	0.0011478	0.0359141	51	20	-1.1773	0.88046	0.941928	no
NCF2	1	183523698	183561011	88	36	3.0336	0.0012084	0.0367807	79	27	-0.095979	0.53823	0.790182	no
COX19	7	937415	1016235	291	83	3.0302	0.0012219	0.0367807	257	73	1.1184	0.13169	0.531519	no
STX3	11	59479929	59574354	250	34	3.0368	0.0011953	0.0367807	208	15	-0.15397	0.56118	0.798521	no
FBXL5	4	15605162	15684302	222	33	3.0236	0.001249	0.0371265	217	31	0.85967	0.19499	0.595627	no
KLRG1	12	9101640	9164356	146	32	3.0105	0.0013039	0.0382799	145	29	1.0488	0.14713	0.557261	no
NCK1	3	136580050	136669665	194	34	3.0054	0.001326	0.0383145	177	23	0.0061853	0.49753	0.768974	no
SOCS6	18	67955137	67998436	143	46	3.0029	0.0013373	0.0383145	129	31	0.038436	0.48467	0.763565	no
ASB17	1	76383558	76399116	59	22	2.9655	0.0015112	0.0387766	54	17	-0.0098309	0.50392	0.771999	no
CFHR4	1	196818371	196889102	170	40	2.9681	0.0014981	0.0387766	163	29	-1.6267	0.9481	0.972295	no
HLA-C	6	31235526	31240907	129	35	2.9875	0.0014063	0.0387766	130	31	2.1933	0.014142	0.261958	yes
DCSTAMP	8	105350315	105369917	53	24	2.9616	0.0015302	0.0387766	56	22	1.5762	0.057487	0.421467	no
AMPD3	11	10328860	10530126	746	118	2.9611	0.0015325	0.0387766	670	86	0.23468	0.40723	0.729033	no
CFL1	11	65589493	65630497	74	36	2.9948	0.0013733	0.0387766	66	28	0.25217	0.40045	0.727274	no
CD27	12	6553033	6561884	23	22	2.9631	0.001523	0.0387766	23	22	2.1824	0.014539	0.262333	yes
RNF6	13	26705253	26797791	344	71	2.9611	0.0015328	0.0387766	308	54	0.38621	0.34967	0.697868	no
IL25	14	23841018	23846612	18	20	2.9766	0.0014574	0.0387766	16	17	1.3419	0.08981	0.484872	no
PELI2	14	56583532	56769244	550	51	2.9735	0.0014721	0.0387766	515	35	1.1321	0.12881	0.530305	no
SIRPA	20	1874154	1921543	143	56	2.9659	0.0015092	0.0387766	96	31	2.217	0.013312	0.258711	yes
DOCK2	5	169063251	169511386	1433	188	2.9256	0.001719	0.0409634	1355	157	0.95292	0.17032	0.575136	no
TRIM5	11	5683425	5960849	1408	91	2.9311	0.0016887	0.0409634	1285	73	-0.47126	0.68127	0.849179	no
MUCL1	12	55223303	55253177	125	27	2.9393	0.0016445	0.0409634	109	19	-1.0218	0.84657	0.927646	no
MT1F	16	56690606	56695610	19	16	2.9249	0.0017226	0.0409634	13	12	-0.5694	0.71546	0.869926	no
FANCA	16	89802957	89884065	434	38	2.9285	0.0017033	0.0409634	424	31	0.29924	0.38238	0.722003	no
NEDD4L	18	55710599	56069772	1071	175	2.9369	0.0016573	0.0409634	901	122	2.6442	0.004094	0.200612	yes
REL	2	61107656	61159745	68	40	2.9091	0.0018124	0.0422538	63	33	0.24098	0.40479	0.727274	no
IFNAR2	21	34601206	34638980	110	33	2.91	0.0018074	0.0422538	102	26	0.54058	0.2944	0.663519	no
TRIM36	5	114459459	114517243	133	41	2.8998	0.001867	0.0422831	127	36	0.92201	0.17826	0.582169	no
SEC24A	5	133983479	134064513	66	37	2.901	0.0018602	0.0422831	57	29	-0.88418	0.8117	0.912105	no
CARD11	7	2944775	3084579	595	135	2.9056	0.0018329	0.0422831	517	102	1.5102	0.065494	0.437144	no
IFI6	1	27991572	27999729	13	10	2.879	0.0019946	0.0435807	3	2	0.71047	0.2387	0.61881	no
UBE2D3	4	103714540	103791053	152	26	2.8811	0.0019813	0.0435807	149	21	0.91913	0.17901	0.583814	no
CLEC12A	12	10102915	10149293	197	40	2.8835	0.0019664	0.0435807	195	38	-0.40863	0.65859	0.845282	no
B2M	15	45002675	45012075	19	15	2.8785	0.0019976	0.0435807	12	8	0.89665	0.18495	0.589612	no
SPSB1	1	9351939	9430591	318	102	2.8711	0.0020455	0.04422	296	86	1.0035	0.15781	0.56904	no
PRR5	22	45063593	45134561	396	105	2.8666	0.0020748	0.0444493	266	71	0.26336	0.39614	0.727027	no
CFI	4	110660852	110724335	142	35	2.8532	0.0021642	0.0447519	131	27	2.6705	0.003787	0.195195	yes
LIMK1	7	73496263	73537855	69	28	2.8549	0.0021524	0.0447519	41	13	-0.69725	0.75718	0.887465	no
CREB3L1	11	46298212	46343972	78	40	2.8562	0.0021434	0.0447519	82	42	0.095377	0.46201	0.755987	no
PVR	19	45146098	45167850	47	27	2.8582	0.0021306	0.0447519	47	25	0.86889	0.19245	0.592043	no
EXTL3	8	28456986	28614116	286	75	2.8396	0.0022584	0.0462972	179	22	-0.42739	0.66545	0.845466	no
GCA	2	163174350	163229105	17	25	2.8352	0.00229	0.0465438	34	11	-0.91712	0.82046	0.919769	no
FBXO32	8	124509129	124554446	132	60	2.827	0.0023491	0.0473403	127	54	1.0921	0.13739	0.541116	no
BTN2A1	6	26457150	26477849	78	31	2.8181	0.0024152	0.0482634	64	23	0.35638	0.36078	0.704041	no
PLD3	19	40853363	40887346	82	39	2.8133	0.0024514	0.0485786	67	30	0.90118	0.18375	0.589612	no
CLTA	9	36189853	36305778	305	50	2.8086	0.0024878	0.0488925	287	46	-0.42883	0.66598	0.845466	no
ATP6V1C2	2	10860775	10926236	203	58	2.8047	0.0025181	0.0490823	189	49	1.9876	0.023427	0.295454	yes

## Sheet: Suppl.Table.3
Suppl.Table.3. Significant associations (FDR<0.05) with lifetime depression from the immune gene-total physical abuse (PA) interaction analysis in GS
Gene	Chr	Gene start	Gene end	Generation Scotland (GS)					BiDirect (BD)					Overlap
		(- 1 kb)	(+ 1 kb)	nSNPS	nPARAM	ZSTAT	p-value	FDR	nSNPS	nPARAM	ZSTAT	p-value	FDR	(BD p<0.05)
LIMK1	7	73496263	73537855	69	28	5.0786	1.9013e-07	0.000255694	41	13	-1.9572	0.97484	0.984091	no
FBXL20	17	37414384	37559776	284	33	5.0551	2.1505e-07	0.000255694	250	19	-0.0022943	0.50092	0.795046	no
NUP35	2	183981241	184027408	269	33	4.903	4.7183e-07	0.000374004	250	27	1.3024	0.096387	0.568424	no
TNIK	3	170778128	171179197	1024	178	4.7007	1.2962e-06	0.000770591	924	148	2.8751	0.0020198	0.330669	yes
LYN	8	56791372	56924940	437	65	4.5802	2.3229e-06	0.00110477	440	57	-0.885	0.81192	0.905486	no
HLA-DOA	6	32970955	32978389	54	31	4.3895	5.6797e-06	0.00158681	50	28	-0.3979	0.65465	0.839775	no
NOS1	12	117644947	117890975	656	103	4.3774	6.0056e-06	0.00158681	647	90	2.0384	0.020754	0.401663	yes
EGLN3	14	34392437	34932980	1797	262	4.3836	5.8355e-06	0.00158681	1382	181	0.53159	0.2975	0.716561	no
RAP1GAP2	17	2679350	2942033	865	213	4.4119	5.1227e-06	0.00158681	674	161	2.5624	0.0051974	0.330669	yes
CD46	1	207924402	207969858	90	26	4.2265	1.1868e-05	0.00282221	88	23	2.5871	0.0048388	0.330669	yes
TWIST1	7	19059614	19158295	232	46	4.1573	1.6101e-05	0.00348074	172	36	0.33322	0.36948	0.731797	no
MGAM	7	141606613	141807547	349	80	4.1248	1.8555e-05	0.00367698	235	44	2.1411	0.016134	0.373122	yes
PTPRN2	7	157330750	158381480	3613	353	4.0924	2.1344e-05	0.00390431	3053	304	0.84388	0.19937	0.662054	no
ABL1	9	133588333	133764062	417	55	4.0721	2.3301e-05	0.00393559	406	53	2.528	0.005735	0.330669	yes
JUP	17	39774692	39944183	467	67	4.0573	2.4825e-05	0.00393559	366	57	0.21903	0.41331	0.760837	no
ASB15	7	123206064	123278951	152	48	3.932	4.2125e-05	0.00626083	149	39	1.403	0.080309	0.560933	no
DNAJB11	3	186284192	186316061	89	23	3.8963	4.8844e-05	0.00683241	80	16	-0.011751	0.50469	0.796325	no
MED1	17	37559538	37608539	81	27	3.8437	6.0599e-05	0.0080058	74	18	0.34805	0.3639	0.730621	no
HMGA1	6	34203650	34215008	19	11	3.7805	7.8259e-05	0.00970153	16	7	0.61439	0.26948	0.709843	no
EXOSC3	9	37765975	37802434	91	27	3.7701	8.1594e-05	0.00970153	96	22	0.53004	0.29804	0.716561	no
CD55	1	207493853	207535311	84	28	3.7569	8.6004e-05	0.00973893	77	21	1.3642	0.086247	0.563601	no
CSF3R	1	36930644	36949879	43	24	3.662	0.00012511	0.0123963	34	20	-0.31399	0.62324	0.83067	no
ATM	11	108092211	108240829	218	37	3.6807	0.00011629	0.0123963	167	29	-1.1815	0.8813	0.935611	no
FLCN	17	17114526	17141502	85	33	3.6661	0.00012312	0.0123963	79	24	1.3127	0.09464	0.567121	no
HEBP2	6	138723668	138744334	47	21	3.6482	0.00013204	0.0125596	25	8	-0.5794	0.71884	0.858729	no
CR2	1	207626575	207664240	83	36	3.617	0.00014905	0.0129183	77	28	0.15201	0.43959	0.778189	no
FGF2	4	123746863	123820391	285	56	3.6186	0.00014808	0.0129183	256	40	-0.68184	0.75233	0.874171	no
ERP44	9	102740461	102862322	215	45	3.6026	0.00015754	0.0129183	191	35	-0.80024	0.78821	0.891908	no
SERPINA3	14	95077714	95091392	36	27	3.603	0.00015729	0.0129183	33	23	-0.38063	0.64826	0.838072	no
KLHL22	22	20782528	20851170	140	32	3.5898	0.00016545	0.0131147	112	19	2.34	0.009641	0.351226	yes
DOCK2	5	169063251	169511386	1433	187	3.5773	0.00017358	0.0133153	1355	157	2.045	0.020426	0.401663	yes
EP300	22	41486790	41577081	147	46	3.5531	0.00019037	0.0141469	122	31	-0.84045	0.79967	0.899439	no
TNFRSF8	1	12122434	12205264	193	65	3.5415	0.00019891	0.0143336	105	41	-2.2805	0.98871	0.991551	no
ARNT	1	150781181	150850244	100	31	3.5154	0.00021956	0.0152491	67	24	0.35782	0.36024	0.729977	no
PLD2	17	4709391	4727729	52	32	3.5095	0.00022444	0.0152491	45	23	-0.13581	0.55401	0.80537	no
NCK1	3	136580050	136669665	194	33	3.4859	0.00024529	0.0157649	177	24	-1.0154	0.84504	0.919047	no
TRIM38	6	25962030	25988384	46	31	3.4911	0.0002405	0.0157649	47	30	0.13765	0.44526	0.778586	no
CTSS	1	150701672	150739433	71	24	3.4647	0.00026538	0.0166072	55	23	0.769	0.22095	0.68426	no
EXTL3	8	28456986	28614116	286	73	3.4071	0.00032831	0.0190588	179	22	0.14483	0.44242	0.778189	no
NOTCH1	9	139387896	139441314	161	67	3.4068	0.0003286	0.0190588	115	45	2.5944	0.0047385	0.330669	yes
TRIM34	11	5639994	5666628	89	38	3.4147	0.00031931	0.0190588	82	36	0.11297	0.45503	0.782568	no
EDARADD	1	236510562	236649214	502	74	3.3841	0.00035704	0.0197451	440	56	0.53585	0.29603	0.716561	no
PHC3	3	169803520	169900537	129	42	3.3903	0.00034913	0.0197451	103	25	1.0577	0.14509	0.61515	no
FUCA1	1	24170567	24195784	42	14	3.3343	0.00042753	0.0231061	34	6	0.91912	0.17902	0.638502	no
C2	6	31864562	31914449	119	48	3.3175	0.00045411	0.0239972	111	43	1.0355	0.15022	0.621591	no
PSMB4	1	151371010	151375420	7	5	3.2721	0.00053373	0.0248865	6	3	-0.039402	0.51572	0.79818	no
HECW2	2	197058094	197459416	1011	99	3.2871	0.00050605	0.0248865	867	90	0.34871	0.36365	0.730621	no
PPP3CA	4	101943566	102270435	704	82	3.2889	0.00050295	0.0248865	643	59	-1.354	0.91213	0.947175	no
RAB44	6	36682256	36700870	49	23	3.2834	0.00051287	0.0248865	48	20	2.3278	0.0099606	0.351226	yes
TGS1	8	56684701	56739007	143	36	3.2726	0.0005329	0.0248865	138	25	-1.3879	0.91742	0.948214	no
AIP	11	67249512	67259574	6	3	3.2814	0.00051653	0.0248865	10	7	0.50275	0.30757	0.72018	no
COX19	7	937415	1016235	291	83	3.2665	0.00054441	0.0248963	257	72	-1.865	0.96891	0.980489	no
SIGLEC9	19	51627165	51640908	20	18	3.2538	0.00056929	0.0255429	8	7	1.1816	0.11869	0.603615	no
PTPN7	1	202115141	202131716	40	37	3.2399	0.00059795	0.0260355	25	23	-0.67757	0.75098	0.873687	no
ANAPC10	4	145887264	146020693	116	47	3.2218	0.00063683	0.0260355	85	23	0.65071	0.25762	0.70865	no
CLEC12A	12	10102915	10149293	197	39	3.2257	0.00062834	0.0260355	195	38	0.27562	0.39142	0.750027	no
SUZ12	17	30263037	30329064	146	25	3.2217	0.0006372	0.0260355	127	17	1.3551	0.087691	0.566279	no
COLEC12	18	318361	501722	866	125	3.2351	0.00060804	0.0260355	780	102	0.9023	0.18345	0.641534	no
PLCG1	20	39764600	39812629	64	35	3.2178	0.00064596	0.0260355	59	31	0.6451	0.25943	0.70865	no
POLR1D	13	28193903	28242548	150	50	3.2125	0.00065784	0.0260724	138	40	0.48252	0.31472	0.72018	no
RNF126	19	646526	664277	44	32	3.1906	0.00070992	0.0267967	50	33	-0.35976	0.64049	0.836227	no
HSPA12B	20	3712314	3734758	58	36	3.1917	0.00070708	0.0267967	47	27	0.4791	0.31593	0.72018	no
RUNX1	21	36159098	37377965	3371	277	3.1953	0.00069834	0.0267967	2928	199	1.149	0.12528	0.608686	no
HCK	20	30638991	30690659	84	33	3.1838	0.00072669	0.0270011	71	20	-0.83967	0.79945	0.899439	no
CD209	19	7803879	7813464	36	21	3.1731	0.00075413	0.0275896	24	16	0.44143	0.32945	0.72018	no
CALR	19	13048392	13056303	8	9	3.1623	0.00078253	0.0281821	6	5	-0.32634	0.62792	0.83067	no
SIGLEC14	19	52144806	52151054	6	9	3.1581	0.00079403	0.0281821	2	3	2.1838	0.01449	0.365424	yes
TRIM36	5	114459459	114517243	133	42	3.1228	0.00089583	0.0313277	127	36	0.66643	0.25257	0.706826	no
CTSV	9	99793940	99802925	15	7	3.0915	0.00099591	0.0343228	12	3	-0.13016	0.55178	0.804798	no
CR1	1	207668492	207814992	247	44	3.0584	0.0011127	0.0343636	237	39	1.0507	0.1467	0.615621	no
RAB10	2	26255976	26361323	179	41	3.0773	0.0010445	0.0343636	163	28	0.65116	0.25747	0.70865	no
KIF5B	10	32296938	32346359	91	27	3.0792	0.0010379	0.0343636	90	25	-0.2512	0.59917	0.816177	no
TRIM5	11	5683425	5960849	1408	92	3.0705	0.0010683	0.0343636	1285	74	0.038972	0.48446	0.790864	no
KLRG1	12	9101640	9164356	146	32	3.0631	0.0010955	0.0343636	145	28	1.3382	0.090423	0.567121	no
PSMB11	14	23510376	23514269	13	13	3.0728	0.0010604	0.0343636	10	9	-1.142	0.87328	0.93032	no
PRKCB	16	23846322	24232932	1140	163	3.0589	0.0011109	0.0343636	964	135	-0.1125	0.54479	0.804798	no
RPS9	19	54703610	54753862	153	36	3.0589	0.0011108	0.0343636	159	35	0.53988	0.29464	0.716561	no
PRKCD	3	53189025	53227733	82	32	3.029	0.0012268	0.0369282	79	31	0.044649	0.48219	0.790864	no
SKP2	5	36151091	36185421	104	33	3.0326	0.0012125	0.0369282	68	22	1.1664	0.12172	0.607575	no
PTPN6	12	7054631	7071479	24	23	3.0244	0.0012456	0.0370255	9	14	0.99409	0.16009	0.622196	no
PRKG1	10	52749945	54059110	4100	330	3.0196	0.0012657	0.0371585	3759	270	0.59858	0.27473	0.710868	no
SLC11A1	2	219245752	219262617	25	16	3.0058	0.0013244	0.0379449	26	15	1.6284	0.051724	0.496509	no
HLA-C	6	31235526	31240907	129	35	3.0058	0.0013242	0.0379449	130	31	0.8224	0.20542	0.670869	no
COL3A1	2	189838046	189878472	83	32	2.9972	0.0013624	0.0385689	77	24	0.27457	0.39182	0.750027	no
S100A1	1	153599402	153605513	13	11	2.985	0.0014177	0.0386305	11	8	-0.167	0.56632	0.805486	no
GNLY	2	85911298	85926977	73	23	2.9792	0.001445	0.0386305	71	20	1.6139	0.053279	0.499306	no
CFB	6	31894475	31920861	62	32	2.979	0.0014458	0.0386305	56	27	0.67043	0.25129	0.706826	no
KLHL42	12	27931953	27956973	44	32	2.9875	0.0014062	0.0386305	52	28	0.72387	0.23457	0.693915	no
MT1F	16	56690606	56695610	19	16	2.9839	0.0014231	0.0386305	13	12	-1.3157	0.90587	0.944077	no
EPO	7	100317423	100322323	9	11	2.9704	0.0014873	0.0392978	9	11	-0.27577	0.60864	0.821335	no
ILF2	1	153633512	153644524	14	10	2.9638	0.0015196	0.0396848	13	8	0.05298	0.47887	0.79035	no
IFNA21	9	21164636	21167659	14	11	2.9539	0.0015687	0.0396848	12	7	-0.96728	0.8333	0.91249	no
IFITM2	11	306631	316272	17	15	2.9587	0.0015447	0.0396848	23	13	0.88274	0.18869	0.652979	no
PIK3R2	19	18262928	18282350	41	23	2.9544	0.0015665	0.0396848	38	21	-0.92124	0.82154	0.907827	no
RNF2	1	185013496	185072740	58	34	2.9263	0.0017151	0.0411888	50	28	-0.48507	0.68619	0.852381	no
ARL8A	1	202101532	202114869	22	18	2.9367	0.0016585	0.0411888	18	14	-0.029234	0.51166	0.798133	no
ENAH	1	225673537	225841844	347	41	2.9323	0.0016824	0.0411888	336	37	0.4205	0.33706	0.72323	no
ITPR1	3	4534032	4890524	1197	240	2.9282	0.0017045	0.0411888	1019	199	0.1226	0.45121	0.782568	no
RCHY1	4	76403247	76440974	91	33	2.9075	0.0018218	0.0411888	84	24	0.61864	0.26808	0.709633	no
UBE2D3	4	103714540	103791053	152	26	2.9144	0.0017817	0.0411888	149	20	0.22621	0.41052	0.758646	no
C9	5	39283364	39425970	404	75	2.905	0.001836	0.0411888	370	66	0.25073	0.40101	0.754373	no
C6	5	41141336	41262540	361	59	2.9223	0.0017372	0.0411888	352	51	1.8345	0.03329	0.437405	yes
C1R	12	7186513	7246203	12	15	2.9198	0.0017514	0.0411888	12	15	0.78737	0.21553	0.682937	no
PSMA4	15	78831747	78842604	35	13	2.9076	0.001821	0.0411888	33	10	-0.19861	0.57872	0.807533	no
ABCC3	17	48711138	48770613	140	68	2.9156	0.001775	0.0411888	129	61	3.5121	0.00022229	0.10541	yes
CXADR	21	18883700	18966897	215	46	2.914	0.0017841	0.0411888	167	28	0.093967	0.46257	0.785523	no
ATP6V1C2	2	10860775	10926236	203	59	2.8961	0.0018891	0.0412136	189	49	-0.83679	0.79865	0.899145	no
BCL2L11	2	111875955	111927024	98	36	2.8971	0.0018829	0.0412136	90	28	0.4577	0.32358	0.72018	no
ASAH1	8	17912934	17943494	186	41	2.8996	0.0018684	0.0412136	178	30	-1.5333	0.9374	0.961738	no
AIM2	1	159031274	159117886	150	41	2.8738	0.002028	0.0430821	127	30	-0.24488	0.59672	0.816177	no
EIF4E	4	99791835	99852788	167	38	2.8777	0.0020029	0.0430821	158	26	-0.20687	0.58194	0.810205	no
NEDD4L	18	55710599	56069772	1071	176	2.8736	0.0020291	0.0430821	901	124	0.84587	0.19881	0.662048	no
TRAT1	3	108540545	108574852	85	39	2.8638	0.0020932	0.0431873	79	38	1.2193	0.11137	0.590734	no
USP46	4	53456138	53526502	77	24	2.8657	0.0020804	0.0431873	54	3	0.56055	0.28755	0.711671	no
CLEC1B	12	10137241	10167023	136	35	2.8617	0.0021067	0.0431873	136	33	-0.073874	0.52944	0.801669	no
DHX58	17	40252422	40265751	33	17	2.867	0.0020719	0.0431873	33	18	-0.092787	0.53696	0.804798	no
FBXL4	6	99315420	99396849	142	37	2.8514	0.0021762	0.043856	138	29	1.1518	0.1247	0.608362	no
TCIRG1	11	67805483	67819362	26	25	2.8525	0.0021688	0.043856	24	21	0.47103	0.31881	0.72018	no
CNTFR	9	34550430	34591121	119	41	2.8375	0.0022736	0.0454338	111	35	1.9596	0.025021	0.412109	yes
HNRNPA2B1	7	26228547	26242149	24	17	2.8339	0.0022993	0.0455645	21	12	1.6023	0.054547	0.50718	no
DNAJC5	20	62525518	62568384	140	34	2.83	0.0023276	0.0457441	135	26	-0.72533	0.76587	0.879786	no
RORC	1	151777547	151805348	64	35	2.8251	0.002363	0.0459399	57	26	0.25581	0.39905	0.754373	no
PVR	19	45146098	45167850	47	27	2.8234	0.0023762	0.0459399	47	26	1.1527	0.12452	0.608362	no
ITGB1	10	33188247	33295720	320	66	2.805	0.0025156	0.0478568	272	50	-2.1999	0.98609	0.990267	no
CDC27	17	45194069	45267788	153	41	2.8062	0.0025063	0.0478568	141	29	0.93995	0.17362	0.630505	no
BAIAP2	17	79007948	79092232	373	95	2.7989	0.0025639	0.0483885	348	76	-0.76003	0.77638	0.886816	no
PSMA1	11	14514329	14666181	198	64	2.7889	0.0026444	0.0495148	159	44	1.2082	0.11349	0.59532	no

## Sheet: Suppl.Table.4
Suppl.Table.4. Significant associations (FDR<0.05) with lifetime depression from the immune gene-total sexual abuse (SA) interaction analysis in GS
Gene	Chr	Gene start	Gene end	Generation Scotland (GS)					BiDirect (BD)					Overlap
		(- 1 kb)	(+ 1 kb)	nSNPS	nPARAM	ZSTAT	p-value	FDR	nSNPS	nPARAM	ZSTAT	p-value	FDR	(BD p<0.05)
MT1B	16	56684811	56688116	25	11	5.3019	5.7309e-08	6.77032e-05	26	11	0.21133	0.41631	0.740854	no
MT1F	16	56690606	56695610	19	16	5.3845	3.6322e-08	6.77032e-05	13	12	-1.0059	0.84276	0.911894	no
ATP6V0D1	16	67470917	67516140	54	32	5.2286	8.5412e-08	6.77032e-05	39	16	0.090657	0.46388	0.760536	no
PTPRN2	7	157330750	158381480	3613	331	5.086	1.8288e-07	0.000108722	3053	286	1.2151	0.11216	0.55651	no
ASB15	7	123206064	123278951	152	46	4.8813	5.2684e-07	0.000208804	149	45	1.5207	0.064169	0.495798	no
SERPINH1	11	75272101	75284828	38	13	4.8917	4.9989e-07	0.000208804	37	11	1.8796	0.030081	0.441931	yes
TRIM36	5	114459459	114517243	133	42	4.7908	8.3057e-07	0.000209659	127	34	-0.19748	0.57827	0.807033	no
DPP3	11	66246484	66278130	61	25	4.7788	8.8166e-07	0.000209659	60	19	-2.9131	0.99821	0.99821	no
SPTBN2	11	66451719	66497697	35	32	4.837	6.5921e-07	0.000209659	31	26	-1.4844	0.93115	0.949981	no
FLT3LG	19	49976464	49990488	36	17	4.7935	8.195e-07	0.000209659	38	18	2.2488	0.012264	0.368435	yes
ELMO1	7	36892961	37489852	1692	175	4.7	1.3007e-06	0.000270359	1581	163	0.5417	0.29401	0.701125	no
RPL13A	19	49989811	49996565	16	9	4.6903	1.3643e-06	0.000270359	15	8	1.7042	0.044176	0.483241	yes
EDARADD	1	236510562	236649214	502	73	4.655	1.6196e-06	0.000293819	440	51	0.36708	0.35678	0.736837	no
PRKG1	10	52749945	54059110	4100	304	4.6415	1.7298e-06	0.000293819	3759	256	1.2406	0.10739	0.551257	no
RAI1	17	17583787	17715767	185	53	4.4816	3.7045e-06	0.000587287	168	47	0.27318	0.39236	0.740854	no
SEC24D	4	119642978	119760838	375	45	4.4065	5.253e-06	0.000780727	380	40	1.1264	0.13001	0.570457	no
DNM3	1	171809621	172388606	1289	104	4.3427	7.0368e-06	0.000984324	1216	100	0.31103	0.37789	0.740854	no
CLTA	9	36189853	36305778	305	51	4.3003	8.5288e-06	0.00112675	287	45	-1.323	0.90709	0.936721	no
LCP1	13	46699055	46787006	253	67	4.2318	1.1589e-05	0.00143512	206	37	-0.047185	0.51882	0.784047	no
RUNX1	21	36159098	37377965	3371	269	4.2227	1.207e-05	0.00143512	2928	195	1.433	0.075934	0.495798	no
ATM	11	108092211	108240829	218	36	4.209	1.2822e-05	0.00145194	167	30	-1.6869	0.95419	0.964681	no
IKBKE	1	206642791	206671223	93	40	4.1406	1.7323e-05	0.00187246	74	34	-0.1752	0.56954	0.803648	no
MYO10	5	16664395	16937372	888	179	4.1138	1.9463e-05	0.00191515	734	119	0.4604	0.32261	0.713102	no
STX3	11	59479929	59574354	250	35	4.1059	2.0134e-05	0.00191515	208	15	0.54015	0.29455	0.701125	no
TUBB3	16	89984573	90003500	71	34	4.1097	1.981e-05	0.00191515	62	24	-1.0861	0.86128	0.919421	no
NFATC2	20	50002494	50180370	461	97	4.0339	2.7435e-05	0.00250925	365	92	0.74722	0.22747	0.652566	no
CD86	3	121773213	121840983	125	47	4.0203	2.9059e-05	0.00255934	125	46	1.0792	0.14025	0.582429	no
BAIAP2	17	79007948	79092232	373	83	3.9991	3.1795e-05	0.0027003	348	74	-0.8886	0.81289	0.89984	no
IRF2	4	185307867	185396734	291	97	3.9415	4.0481e-05	0.00322181	204	63	1.23	0.10935	0.551636	no
EEA1	12	93163413	93324107	312	41	3.9355	4.1509e-05	0.00322181	276	33	0.65752	0.25542	0.679209	no
OSBPL1A	18	21741008	21978844	534	111	3.9327	4.2e-05	0.00322181	433	90	-0.72549	0.76593	0.879343	no
PTPN22	1	114355433	114415381	96	32	3.8722	5.3931e-05	0.00373101	96	29	0.96631	0.16694	0.606085	no
HLA-DPB1	6	33042703	33055978	222	36	3.8678	5.4914e-05	0.00373101	218	35	0.46082	0.32246	0.713102	no
PELI3	11	66233216	66245808	17	10	3.8739	5.3552e-05	0.00373101	19	12	-1.8235	0.96589	0.972291	no
POLR3H	22	41920808	41941610	32	14	3.8748	5.3348e-05	0.00373101	28	9	0.1582	0.43715	0.747713	no
JUP	17	39774692	39944183	467	70	3.8596	5.6788e-05	0.00375116	366	59	0.27073	0.3933	0.740854	no
DIS3	13	73328540	73357234	60	27	3.828	6.4597e-05	0.00415167	52	22	0.37845	0.35255	0.733969	no
TNIK	3	170778128	171179197	1024	167	3.8144	6.8261e-05	0.00419558	924	127	-0.39851	0.65487	0.832952	no
CD40	20	44745911	44759502	29	22	3.8124	6.8809e-05	0.00419558	27	19	-0.70725	0.7603	0.877074	no
PPP3CA	4	101943566	102270435	704	77	3.8025	7.1634e-05	0.00425864	643	57	0.12224	0.45136	0.756859	no
NOTCH1	9	139387896	139441314	161	66	3.7795	7.8557e-05	0.00455631	115	42	2.3624	0.0090787	0.368435	yes
HLA-DOA	6	32970955	32978389	54	31	3.7595	8.5137e-05	0.00470827	50	28	-0.39503	0.65359	0.832952	no
CD36	7	79997891	80309593	833	83	3.7611	8.4579e-05	0.00470827	739	60	0.5588	0.28815	0.700149	no
PGLYRP2	19	15578456	15610767	78	30	3.7534	8.7218e-05	0.00471374	73	29	1.1995	0.11516	0.55651	no
ARSB	5	78072032	78282910	666	70	3.7386	9.2538e-05	0.00489012	616	59	-0.21533	0.58524	0.809126	no
FBXO32	8	124509129	124554446	132	58	3.729	9.6126e-05	0.0049693	127	49	2.7499	0.0029811	0.294508	yes
FANCC	9	97860336	98080991	228	42	3.7206	9.9388e-05	0.00502861	152	29	0.91733	0.17948	0.607497	no
FYN	6	111980535	112195655	555	69	3.709	0.00010403	0.00506514	501	56	0.31506	0.37636	0.740854	no
CCS	11	66359292	66374490	14	17	3.7082	0.00010437	0.00506514	11	11	-0.80425	0.78938	0.892523	no
C6	5	41141336	41262540	361	59	3.6966	0.00010926	0.00519641	352	49	0.74341	0.22862	0.652566	no
TREM1	6	41234664	41255457	61	30	3.6662	0.00012311	0.00574031	59	27	0.39335	0.34703	0.732141	no
IL31	12	122655577	122659746	7	5	3.6579	0.00012715	0.00581467	5	3	-1.2797	0.89967	0.933288	no
PPP2R5A	1	212457879	212536200	168	45	3.6458	0.00013329	0.00581506	157	36	0.42349	0.33597	0.72814	no
ATP6V1H	8	54627117	54757118	135	33	3.651	0.0001306	0.00581506	114	16	-0.76122	0.77674	0.883445	no
S100B	21	48017875	48026121	36	25	3.6388	0.00013694	0.00581506	32	19	-0.67718	0.75086	0.87358	no
LIF	22	30635436	30643840	15	14	3.6404	0.00013609	0.00581506	14	11	-0.53168	0.70253	0.856276	no
CD207	2	71056347	71063952	47	30	3.6099	0.00015316	0.00617313	43	24	0.48396	0.31421	0.712288	no
HACE1	6	105174968	105308794	282	37	3.616	0.00014961	0.00617313	273	37	0.60958	0.27107	0.691318	no
ETS1	11	128327656	128458453	279	80	3.6118	0.00015203	0.00617313	273	78	0.41568	0.33882	0.729222	no
MINK1	17	4735683	4802356	168	43	3.6012	0.00015837	0.00627673	155	41	0.41943	0.33745	0.728587	no
IFIH1	2	163122589	163176213	24	33	3.5843	0.00016896	0.00637081	89	9	-1.0201	0.84615	0.912813	no
CCNE2	8	95890998	95909906	50	22	3.5821	0.00017043	0.00637081	53	20	0.75045	0.22649	0.652566	no
FANCF	11	22643079	22648387	4	7	3.5805	0.00017146	0.00637081	8	14	1.6003	0.054764	0.491522	no
PRKCB	16	23846322	24232932	1140	161	3.5847	0.00016872	0.00637081	964	125	-0.039278	0.51567	0.783369	no
ARNT	1	150781181	150850244	100	30	3.5603	0.00018521	0.00673587	67	22	-1.249	0.89416	0.932712	no
PAK2	3	196465728	196560518	359	68	3.5579	0.00018695	0.00673587	351	57	0.80081	0.21162	0.64205	no
HDGF	1	156710899	156737717	54	26	3.5538	0.00018988	0.00673932	45	15	1.6963	0.044917	0.483241	yes
FBXO40	3	121310966	121350139	125	55	3.5366	0.00020268	0.00698512	123	52	1.1193	0.13151	0.570457	no
CRISPLD2	16	84852590	84955374	505	113	3.5403	0.00019981	0.00698512	478	87	-0.24833	0.59806	0.811251	no
ABL1	9	133588333	133764062	417	53	3.5177	0.00021763	0.00714247	406	52	1.4339	0.075794	0.495798	no
DTX4	11	58937903	58977060	69	30	3.5176	0.00021773	0.00714247	61	19	0.33245	0.36977	0.739041	no
HVCN1	12	111064646	111143755	136	30	3.5157	0.00021926	0.00714247	88	24	-0.36036	0.64071	0.830433	no
HSPH1	13	31709762	31737525	60	16	3.5217	0.00021439	0.00714247	55	11	0.75332	0.22563	0.652566	no
POT1	7	124461440	124571037	299	28	3.5101	0.00022398	0.00719763	293	30	1.4009	0.080626	0.497824	no
FGF2	4	123746863	123820391	285	55	3.5001	0.00023252	0.00725908	256	40	0.78405	0.2165	0.646291	no
RRAGD	6	90073355	90122989	109	44	3.4972	0.00023505	0.00725908	98	34	0.24922	0.4016	0.740854	no
CPPED1	16	12755919	12898874	479	77	3.5	0.00023261	0.00725908	270	44	-0.24283	0.59593	0.811251	no
PDIA3	15	44037590	44066477	37	16	3.4902	0.00024132	0.00735717	31	9	2.5258	0.0057723	0.338301	yes
BCL2	18	60789579	60988361	490	109	3.4846	0.00024644	0.00741816	376	80	0.70907	0.23914	0.659827	no
DNAJB11	3	186284192	186316061	89	22	3.4662	0.00026393	0.0075889	80	15	0.24142	0.40461	0.740854	no
PLAC8	4	84010201	84059228	77	33	3.4659	0.00026425	0.0075889	48	15	0.33241	0.36979	0.739041	no
F13A1	6	6143318	6322246	606	159	3.4617	0.00026839	0.0075889	470	113	0.32759	0.37161	0.739167	no
HNRNPA2B1	7	26228547	26242149	24	16	3.4608	0.00026932	0.0075889	21	12	0.0031753	0.49873	0.775233	no
ITGB1	10	33188247	33295720	320	57	3.4732	0.00025718	0.0075889	272	43	-0.49885	0.69106	0.850287	no
EGLN3	14	34392437	34932980	1797	250	3.4588	0.00027126	0.0075889	1382	166	1.6166	0.05298	0.483241	no
FBXO10	9	37509889	37589871	222	49	3.4493	0.00028104	0.00759447	204	35	0.56809	0.28499	0.69996	no
TRIM6	11	5616339	5635188	100	56	3.4514	0.0002788	0.00759447	98	50	1.4401	0.074925	0.495798	no
PPL	16	4931508	5011742	342	81	3.4498	0.00028049	0.00759447	275	71	2.6224	0.0043657	0.306305	yes
TRIM21	11	4405127	4415926	45	24	3.4358	0.0002954	0.00789282	44	22	0.95973	0.1686	0.606085	no
MT1X	16	56715336	56719108	13	10	3.4295	0.00030231	0.0079877	13	11	0.10095	0.4598	0.760156	no
RPL39L	3	186837736	186899696	121	33	3.4068	0.00032862	0.00858745	109	21	0.054836	0.47813	0.765355	no
RORA	15	60779483	61522518	1989	320	3.3988	0.00033836	0.00865183	1801	255	0.21938	0.41318	0.740854	no
RPS11	19	49998622	50003946	13	9	3.3995	0.00033752	0.00865183	12	6	1.4103	0.079223	0.497412	no
UBE2J1	6	90035344	90063567	44	31	3.3909	0.00034835	0.00881251	42	25	1.2627	0.10335	0.546756	no
HMGA1	6	34203650	34215008	19	11	3.3813	0.00036078	0.00903089	16	7	-0.4769	0.68328	0.846867	no
RNF213	17	78233665	78373586	386	77	3.3655	0.00038198	0.00946196	364	64	0.79108	0.21445	0.646165	no
FCGR2B	1	161550101	161649444	139	43	3.3595	0.00039035	0.00956961	91	32	0.15891	0.43687	0.747713	no
TGS1	8	56684701	56739007	143	36	3.352	0.00040119	0.009735	138	23	-0.30134	0.61842	0.820067	no
NUP35	2	183981241	184027408	269	32	3.3482	0.00040664	0.00976757	250	28	1.3008	0.096658	0.539703	no
MAP2K7	19	7967728	7980363	42	29	3.3448	0.00041173	0.00979094	37	21	1.8069	0.035391	0.474079	yes
NR3C2	4	148998913	149366850	900	128	3.326	0.00044054	0.0102706	871	115	1.2507	0.10551	0.551257	no
RAP1GAP2	17	2679350	2942033	865	191	3.327	0.0004389	0.0102706	674	141	1.5386	0.061955	0.494043	no
EP400	12	132433508	132566005	166	40	3.3207	0.00044897	0.0103464	173	40	1.1285	0.12956	0.570457	no
CPNE1	20	34212953	34253878	91	19	3.3185	0.00045249	0.0103464	88	13	0.62819	0.26494	0.686169	no
RAB10	2	26255976	26361323	179	40	3.3123	0.00046266	0.0103793	163	40	0.35513	0.36124	0.737193	no
HERC3	4	89441199	89630693	355	39	3.3138	0.00046026	0.0103793	354	37	-0.62335	0.73347	0.869438	no
CLEC12A	12	10102915	10149293	197	40	3.307	0.00047156	0.0104801	195	33	0.073522	0.4707	0.764028	no
CTSS	1	150701672	150739433	71	23	3.3003	0.00048289	0.010528	55	19	-0.72427	0.76555	0.879343	no
RORC	1	151777547	151805348	64	34	3.2947	0.0004927	0.010528	57	25	-1.2729	0.89848	0.933288	no
IL1R2	2	102607306	102646006	131	27	3.2904	0.00050028	0.010528	127	19	-0.43359	0.66771	0.837245	no
USP46	4	53456138	53526502	77	24	3.2905	0.00050009	0.010528	54	3	0.61433	0.2695	0.690794	no
CCL28	5	43375747	43413493	76	26	3.2976	0.00048757	0.010528	71	17	0.20049	0.42055	0.740854	no
AKT1	14	105234686	105263088	57	22	3.2967	0.00048911	0.010528	56	26	0.4088	0.34134	0.731632	no
WASL	7	123320989	123390121	150	42	3.287	0.00050631	0.0105614	146	34	1.4515	0.073325	0.495798	no
CTSF	11	66329934	66337312	15	7	3.2843	0.00051123	0.0105713	15	6	-1.3774	0.9158	0.942022	no
PTPN4	2	120516207	120742394	402	52	3.2782	0.00052245	0.0107102	325	29	0.92616	0.17718	0.607497	no
ASF1A	6	119214384	119231332	42	22	3.2665	0.00054444	0.0110039	37	22	-0.042645	0.51701	0.783369	no
LILRA4	19	54843456	54851421	31	24	3.2657	0.00054603	0.0110039	6	7	-0.52269	0.69941	0.855663	no
EPAS1	2	46519806	46614836	305	74	3.2603	0.00055648	0.0111202	262	58	0.0046737	0.49814	0.775233	no
CSF3R	1	36930644	36949879	43	23	3.2568	0.00056334	0.0111635	34	19	0.58267	0.28006	0.695303	no
ITGAM	16	31270311	31345213	143	27	3.2538	0.00056943	0.0111909	137	18	-1.1549	0.87594	0.923867	no
BTN3A1	6	26401465	26416444	60	20	3.248	0.00058117	0.0113281	58	17	1.3193	0.093538	0.532753	no
GCA	2	163174350	163229105	17	24	3.236	0.00060607	0.0115299	34	10	-0.48239	0.68524	0.847617	no
HLA-C	6	31235526	31240907	129	35	3.2366	0.00060476	0.0115299	130	31	0.54819	0.29178	0.700978	no
DSC1	18	28708199	28743819	144	32	3.2378	0.0006022	0.0115299	137	22	1.1411	0.12691	0.569664	no
NFATC3	16	68117654	68264162	223	39	3.2238	0.00063245	0.0119362	188	25	1.1959	0.11587	0.557257	no
COL3A1	2	189838046	189878472	83	31	3.2209	0.00063898	0.0119645	77	22	0.89482	0.18544	0.614233	no
CAND1	12	67662061	67714731	158	24	3.2122	0.0006587	0.0122374	153	21	-0.86425	0.80628	0.899598	no
CD96	3	111010566	111385597	1009	80	3.207	0.0006707	0.0123638	930	74	1.2645	0.10302	0.54655	no
CR1	1	207668492	207814992	247	43	3.1897	0.00071201	0.0130243	237	36	0.53723	0.29555	0.701125	no
PHC2	1	33788224	33897653	296	47	3.1716	0.00075803	0.0133106	268	37	0.97956	0.16365	0.606085	no
CD46	1	207924402	207969858	90	25	3.1769	0.00074428	0.0133106	88	21	0.96097	0.16828	0.606085	no
GNLY	2	85911298	85926977	73	23	3.1682	0.00076684	0.0133106	71	19	1.1465	0.1258	0.569221	no
RPA3	7	7675149	7759238	278	43	3.1787	0.00073956	0.0133106	259	36	0.32588	0.37226	0.739839	no
NCKAP1L	12	54890495	54938726	117	64	3.1749	0.00074952	0.0133106	90	47	1.5071	0.065894	0.495798	no
TERF2IP	16	75680684	75796770	314	49	3.1725	0.00075564	0.0133106	272	30	-0.41738	0.6618	0.835087	no
BCL2L1	20	30251255	30312792	89	27	3.1704	0.00076126	0.0133106	62	15	1.4333	0.075886	0.495798	no
SERPINB2	18	61537926	61572124	121	13	3.166	0.00077284	0.0133175	108	8	-0.38067	0.64828	0.832952	no
TRIM5	11	5683425	5960849	1408	91	3.1544	0.00080418	0.0137578	1285	75	-0.79223	0.78589	0.88973	no
UBE2E3	2	181830975	181942312	371	31	3.1453	0.00082955	0.0139091	375	37	1.1379	0.12759	0.569664	no
E2F3	6	20401398	20494941	184	79	3.147	0.00082489	0.0139091	135	58	-0.62341	0.73349	0.869438	no
KIR2DL4	19	55235002	55326972	12	9	3.145	0.00083057	0.0139091	7	5	0.98873	0.1614	0.602645	no
MAP4K4	2	102312312	102512149	309	48	3.1391	0.0008474	0.0140917	290	39	0.17811	0.42932	0.746752	no
SFTPA2	10	81314608	81321153	40	21	3.1335	0.00086359	0.0140996	38	18	-1.1281	0.87035	0.921886	no
ZBTB16	11	113929315	114122398	597	142	3.1328	0.00086566	0.0140996	450	83	-0.1316	0.55235	0.797152	no
TICAM1	19	4814944	4832716	47	16	3.1356	0.00085764	0.0140996	47	16	-0.52372	0.69976	0.855663	no
ASB14	3	57301375	57327710	37	17	3.1164	0.00091529	0.0141422	33	13	-0.87531	0.8093	0.899783	no
GSK3B	3	119539170	119814264	405	50	3.1197	0.0009052	0.0141422	385	47	3.0611	0.0011025	0.237639	yes
MEF2C	5	88012975	88200922	329	57	3.1206	0.00090255	0.0141422	317	47	-0.096951	0.53862	0.789864	no
TNFRSF21	6	47198268	47278641	164	60	3.1258	0.00088648	0.0141422	149	55	0.7806	0.21752	0.646291	no
HMGB1	13	31031884	31192734	341	111	3.1225	0.0008965	0.0141422	192	60	1.4074	0.079648	0.497412	no
ASB2	14	94399499	94444137	165	50	3.1203	0.00090325	0.0141422	133	37	2.2954	0.010856	0.368435	yes
HERC1	15	63899817	64127141	550	46	3.118	0.00091048	0.0141422	441	49	0.80654	0.20997	0.640931	no
STAT5A	17	40438565	40464961	52	20	3.1162	0.00091585	0.0141422	48	12	-0.66221	0.74608	0.87358	no
CLEC1B	12	10137241	10167023	136	35	3.1111	0.00093186	0.0142965	136	30	0.2896	0.38606	0.740854	no
UBE2U	1	64668310	64734051	153	41	3.0976	0.00097562	0.0147438	142	25	-0.63202	0.73631	0.869469	no
LMNB1	5	126111315	126173712	189	41	3.0963	0.00097961	0.0147438	189	44	1.4542	0.072943	0.495798	no
DYNLT1	6	159056506	159066771	20	19	3.0983	0.00097329	0.0147438	21	18	-0.46917	0.68052	0.844329	no
NCF2	1	183523698	183561011	88	36	3.0847	0.0010188	0.0147726	79	24	0.20965	0.41697	0.740854	no
HDAC3	5	140999443	141017437	30	20	3.0882	0.0010067	0.0147726	30	20	-0.32622	0.62787	0.823385	no
TUBB	6	30686978	30694203	22	17	3.086	0.0010142	0.0147726	32	15	0.53605	0.29596	0.701125	no
HMGA2	12	66216911	66361075	212	57	3.0929	0.00099096	0.0147726	181	51	-0.09628	0.53835	0.789864	no
DUS2	16	68020649	68114223	127	41	3.091	0.00099742	0.0147726	98	19	0.27492	0.39169	0.740854	no
FBXO15	18	71739588	71816100	225	29	3.0858	0.0010151	0.0147726	199	22	-0.1384	0.55504	0.798544	no
NFATC1	18	77154856	77290325	570	84	3.0537	0.0011301	0.0162871	486	59	0.34704	0.36428	0.739041	no
CTSK	1	150767684	150781799	13	11	3.0483	0.0011508	0.0162893	10	9	0.54663	0.29232	0.700978	no
UBE2E1	3	23846394	23933807	168	46	3.0511	0.00114	0.0162893	160	36	0.92401	0.17774	0.607497	no
CAPZA2	7	116450124	116563103	178	44	3.0484	0.0011503	0.0162893	159	35	-0.0653	0.52603	0.787023	no
MEF2A	15	100016370	100257671	525	76	3.0452	0.0011627	0.0163604	493	61	1.6933	0.045198	0.483241	yes
PLA2G4B	15	42119283	42141345	83	28	3.0403	0.0011817	0.0163875	81	24	-1.6692	0.95246	0.964681	no
FBXO27	19	39480354	39524425	192	23	3.0394	0.0011853	0.0163875	188	22	-0.98219	0.837	0.909155	no
FCAR	19	55384704	55402838	118	35	3.042	0.0011751	0.0163875	98	24	-1.0098	0.84371	0.912192	no
FCGR3B	1	161591986	161602753	26	14	3.0261	0.0012385	0.0167306	15	11	-0.17954	0.57125	0.803818	no
CD247	1	167398877	167488847	271	83	3.0228	0.0012522	0.0167306	174	49	-1.1164	0.86788	0.920691	no
MANBA	4	103551660	103683151	216	39	3.0198	0.0012647	0.0167306	260	44	1.5516	0.060374	0.494043	no
SEC24A	5	133983479	134064513	66	36	3.0194	0.0012664	0.0167306	57	27	-1.1446	0.87381	0.922441	no
EXTL3	8	28456986	28614116	286	75	3.0233	0.0012502	0.0167306	179	21	1.213	0.11257	0.55651	no
LAMP1	13	113950556	113978987	13	18	3.0253	0.0012418	0.0167306	10	14	-1.392	0.91804	0.943508	no
RNASE7	14	21509385	21513393	9	10	3.0255	0.0012412	0.0167306	7	7	0.38728	0.34927	0.733355	no
AP2A1	19	50269225	50311370	104	32	3.0225	0.0012535	0.0167306	91	25	-0.85832	0.80464	0.899562	no
RPS25	11	118885422	118890401	21	10	3.0146	0.0012867	0.0168119	19	6	0.033445	0.48666	0.770274	no
IL17RA	22	17564844	17597583	88	46	3.0151	0.0012843	0.0168119	55	28	-0.32096	0.62588	0.822258	no
CBLB	3	105373305	105589396	533	44	2.9996	0.0013517	0.0173748	496	46	-0.42957	0.66624	0.837245	no
SKP2	5	36151091	36185421	104	32	3.0028	0.0013374	0.0173748	68	21	-0.23341	0.59228	0.811251	no
UBE2D4	7	43965037	43996735	86	29	3.0008	0.0013462	0.0173748	82	23	-0.078891	0.53144	0.787528	no
RAP1A	1	112083840	112260313	503	72	2.9969	0.0013637	0.0174348	443	55	-0.091701	0.53653	0.789642	no
ELMO2	20	44993688	45062704	77	29	2.9951	0.0013716	0.0174421	53	13	1.6717	0.047287	0.483241	yes
CXCR4	2	136870919	136876735	6	9	2.9922	0.0013848	0.0174613	5	6	0.017465	0.49303	0.775156	no
ALAD	9	116147597	116164613	42	33	2.9916	0.0013878	0.0174613	27	16	1.5613	0.059225	0.494043	no
MICB	6	31461658	31479901	199	33	2.989	0.0013995	0.0175158	201	32	-0.52089	0.69878	0.855531	no
COX19	7	937415	1016235	291	80	2.9853	0.0014167	0.0176269	257	66	-0.55992	0.71223	0.862044	no
KLHL25	15	86301554	86339261	134	46	2.9839	0.0014232	0.0176269	127	38	0.77082	0.22041	0.647574	no
LIMK1	7	73496263	73537855	69	28	2.9801	0.0014409	0.0177537	41	11	2.4733	0.0066927	0.361718	yes
IL10	1	206939947	206946839	22	15	2.9749	0.0014654	0.0178471	21	14	-0.84211	0.80014	0.897348	no
DDX11	12	31225779	31258725	86	23	2.9729	0.001475	0.0178471	84	21	0.48139	0.31512	0.712288	no
KIR3DL1	19	55234969	55379448	90	24	2.9722	0.0014785	0.0178471	46	12	0.57388	0.28303	0.698298	no
XRCC6	22	42016123	42061044	80	29	2.9744	0.0014679	0.0178471	36	22	0.11049	0.45601	0.758305	no
CD55	1	207493853	207535311	84	27	2.9701	0.0014883	0.0178746	77	20	1.2723	0.10164	0.544956	no
SIGLEC8	19	51953101	51962710	21	13	2.9668	0.0015044	0.0179772	16	7	-0.68845	0.75442	0.87358	no
LILRA5	19	54817353	54825409	15	9	2.9646	0.0015155	0.0180193	6	5	0.97567	0.16461	0.606085	no
RING1	6	33175272	33181499	14	16	2.9604	0.0015362	0.0181745	14	14	0.77483	0.21922	0.646481	no
LMO7	13	76193570	76435004	620	84	2.9518	0.0015798	0.0185978	626	88	1.1083	0.13386	0.570572	no
FUCA1	1	24170567	24195784	42	13	2.9386	0.0016486	0.0193122	34	7	0.046328	0.48152	0.767175	no
MAN2B1	19	12756325	12778556	29	14	2.9285	0.0017033	0.0198551	25	12	1.3867	0.082765	0.499581	no
TWIST1	7	19059614	19158295	232	43	2.9246	0.0017245	0.0199071	172	36	0.49594	0.30997	0.712288	no
COTL1	16	84598200	84652683	271	68	2.9257	0.0017187	0.0199071	142	24	2.04	0.020674	0.393823	yes
FGR	1	27937575	27962788	37	15	2.9201	0.0017494	0.0199174	24	6	0.57123	0.28392	0.699039	no
PTPRC	1	198606801	198727545	312	49	2.9186	0.0017578	0.0199174	295	46	-1.9675	0.97544	0.978328	no
ASAH1	8	17912934	17943494	186	40	2.9184	0.0017589	0.0199174	178	27	-0.12366	0.54921	0.796662	no
RAG2	11	36596124	36620829	63	15	2.9218	0.0017403	0.0199174	63	13	-0.0058398	0.50233	0.775885	no
TRIM71	3	32858510	32940318	183	62	2.912	0.0017956	0.0201951	142	37	-1.2542	0.89512	0.933111	no
RUNX2	6	45294894	45633086	897	121	2.9097	0.0018089	0.0201951	806	99	0.46484	0.32102	0.713102	no
AMPD3	11	10328860	10530126	746	115	2.9099	0.0018076	0.0201951	670	84	0.41787	0.33802	0.728587	no
PTPRB	12	70909630	71032220	442	100	2.9057	0.0018321	0.0203586	405	81	0.48248	0.31473	0.712288	no
B2M	15	45002675	45012075	19	14	2.9032	0.0018468	0.0204265	12	7	0.48608	0.31346	0.712288	no
RAC2	22	37620301	37641488	72	29	2.8964	0.0018875	0.02078	71	27	2.7672	0.0028273	0.294508	yes
MTF1	1	38274239	38326292	74	30	2.8905	0.0019234	0.0210776	73	25	0.18073	0.42829	0.746752	no
CALR	19	13048392	13056303	8	9	2.8868	0.001946	0.0212275	6	5	0.28754	0.38685	0.740854	no
CD34	1	208056594	208085747	93	37	2.8792	0.0019935	0.021258	88	29	1.0211	0.15361	0.598045	no
HSF1	8	145514280	145539385	41	11	2.8808	0.0019832	0.021258	38	9	1.219	0.11141	0.556112	no
UBE2D1	10	60093735	60131513	79	33	2.8803	0.0019862	0.021258	69	21	1.5014	0.066624	0.495798	no
NLRX1	11	119036277	119055725	18	13	2.8803	0.0019867	0.021258	16	9	0.65542	0.2561	0.679209	no
PSMA4	15	78831747	78842604	35	13	2.8827	0.0019714	0.021258	33	10	0.60207	0.27357	0.691761	no
CSRP1	1	201451658	201479584	110	39	2.8672	0.0020706	0.0215188	89	22	0.45509	0.32452	0.713102	no
RAPGEF4	2	173599002	173918621	870	108	2.8668	0.0020734	0.0215188	774	82	-0.86043	0.80522	0.899562	no
ITGA4	2	182320929	182401914	227	60	2.8633	0.002096	0.0215188	214	46	0.95657	0.16939	0.606085	no
GM2A	5	150590711	150651001	197	51	2.864	0.0020918	0.0215188	191	44	-0.78574	0.78399	0.888547	no
IL20RA	6	137320108	137367298	100	47	2.8628	0.0020994	0.0215188	82	29	0.88111	0.18913	0.616492	no
BLNK	10	97950458	98032344	255	90	2.8668	0.002073	0.0215188	200	75	-1.0251	0.84733	0.912927	no
DOCK1	10	128592978	129251781	1876	204	2.8692	0.0020573	0.0215188	1715	189	-1.1207	0.8688	0.921023	no
MUCL1	12	55223303	55253177	125	27	2.8722	0.0020381	0.0215188	109	18	-0.27797	0.60948	0.817351	no
RNF6	13	26705253	26797791	344	71	2.8667	0.0020738	0.0215188	308	59	1.4517	0.073288	0.495798	no
CSF1R	5	149431854	149493935	179	68	2.8527	0.0021674	0.0220615	159	45	1.6183	0.052797	0.483241	no
ATP11A	13	113343643	113542482	569	96	2.8522	0.0021709	0.0220615	519	69	2.7892	0.0026422	0.294508	yes
NOD2	16	50726514	50767988	76	30	2.8476	0.0022024	0.0222864	69	24	0.29301	0.38476	0.740854	no
IFI16	1	158968758	159025945	222	33	2.8423	0.0022395	0.0224651	205	27	0.2409	0.40482	0.740854	no
CD200R1	3	112639056	112694969	227	42	2.8422	0.0022402	0.0224651	224	44	1.1612	0.12278	0.5656	no
RELA	11	65420067	65431565	14	12	2.841	0.0022484	0.0224651	14	12	-0.68747	0.75411	0.87358	no
SOCS6	18	67955137	67998436	143	46	2.8372	0.0022754	0.0226398	129	31	0.92281	0.17805	0.607497	no
ATP6V1B1	2	71162012	71193536	117	52	2.8353	0.0022889	0.0226792	112	45	-0.52631	0.70066	0.856276	no
EIF2AK1	7	6060881	6099861	150	36	2.8324	0.0023099	0.0227923	151	31	1.0091	0.15646	0.599741	no
PTPN7	1	202115141	202131716	40	37	2.8251	0.0023636	0.0231826	25	22	-0.41158	0.65967	0.834175	no
ATP6V1C2	2	10860775	10926236	203	58	2.8237	0.0023739	0.0231826	189	49	0.15772	0.43734	0.747713	no
RPL31	2	101617177	101641494	60	18	2.823	0.0023787	0.0231826	60	17	1.5066	0.065951	0.495798	no
DIAPH1	5	140893583	140999622	169	50	2.8183	0.0024136	0.0233315	164	38	0.1494	0.44062	0.747713	no
HLA-E	6	30456244	30462982	10	9	2.8196	0.0024038	0.0233315	9	7	0.20467	0.41891	0.740854	no
BTN1A1	6	26500449	26511650	25	14	2.8162	0.0024296	0.023391	24	13	0.0053753	0.49786	0.775233	no
SERPINA3	14	95077714	95091392	36	27	2.8104	0.0024738	0.0237205	33	22	-0.21724	0.58599	0.8093	no
IFNA21	9	21164636	21167659	14	11	2.8055	0.0025121	0.0239446	12	6	-0.040185	0.51603	0.783369	no
RAG1	11	36531259	36615706	151	37	2.8048	0.0025173	0.0239446	125	27	-0.68942	0.75472	0.87358	no
AIP	11	67249512	67259574	6	3	2.8017	0.0025413	0.0240765	10	7	0.23872	0.40566	0.740854	no
TYROBP	19	36394303	36400197	27	13	2.7994	0.0025602	0.0241593	10	3	1.4109	0.079131	0.497412	no
TRIM34	11	5639994	5666628	89	38	2.7952	0.0025934	0.0243305	82	32	0.1494	0.44062	0.747713	no
OSCAR	19	54596933	54607000	30	25	2.7945	0.0025988	0.0243305	26	20	1.2719	0.1017	0.544956	no
MCL1	1	150546032	150553066	17	14	2.7881	0.0026509	0.0247209	15	11	-0.61627	0.73114	0.869438	no
CPB2	13	46626321	46680211	155	27	2.7866	0.0026635	0.0247414	150	19	0.46768	0.32001	0.713102	no
RNF216	7	5658678	5822370	547	46	2.7833	0.0026903	0.0248931	405	28	0.002621	0.49895	0.775233	no
CAMK2A	5	149598054	149670854	140	48	2.7815	0.0027058	0.0249395	134	41	1.6074	0.053978	0.486623	no
RCHY1	4	76403247	76440974	91	32	2.7752	0.0027581	0.0253234	84	22	1.1687	0.12127	0.5656	no
HNRNPDL	4	83342717	83352294	32	14	2.7699	0.0028037	0.0254473	34	16	0.65593	0.25593	0.679209	no
WASF1	6	110420022	110502207	193	24	2.7717	0.002788	0.0254473	171	13	0.53677	0.29571	0.701125	no
CTSB	8	11699033	11727957	147	36	2.7699	0.0028035	0.0254473	147	29	1.6377	0.050744	0.483241	no
EEF1A1	6	74224473	74234520	24	13	2.7585	0.0029033	0.0262511	22	10	-0.081748	0.53258	0.787674	no
MUC16	19	8958520	9093018	446	62	2.756	0.0029255	0.0263517	424	56	0.6049	0.27262	0.691318	no
CIITA	16	10970055	11027079	152	56	2.7511	0.0029697	0.0266489	104	30	0.47544	0.31724	0.712288	no
PLCG1	20	39764600	39812629	64	34	2.7437	0.0030376	0.0271557	59	28	-1.2793	0.89961	0.933288	no
CD80	3	119242140	119279449	133	52	2.7341	0.0031277	0.0274453	133	41	0.74018	0.22959	0.653491	no
ACTR1A	10	104237986	104263482	69	15	2.7345	0.0031235	0.0274453	69	14	-0.28709	0.61298	0.818703	no
SLC2A3	12	8070826	8089871	30	17	2.735	0.0031192	0.0274453	25	14	1.6581	0.048653	0.483241	yes
KIF23	15	69705585	69741764	27	15	2.7365	0.0031051	0.0274453	10	5	0.61828	0.2682	0.689699	no
PVR	19	45146098	45167850	47	26	2.7383	0.0030879	0.0274453	47	24	0.80868	0.20935	0.640931	no
NFKB1	4	103421486	103539459	238	29	2.7288	0.0031781	0.027785	219	28	1.4011	0.080597	0.497824	no
CR2	1	207626575	207664240	83	35	2.7274	0.0031917	0.0278017	77	28	0.11522	0.45414	0.757852	no
HRAS	11	531242	538287	34	14	2.7246	0.0032194	0.0279406	31	10	-0.17718	0.57032	0.803648	no
CREBBP	16	3774055	3931727	153	61	2.7224	0.0032401	0.028018	60	35	0.87712	0.19021	0.616947	no
PADI2	1	17392256	17446948	238	34	2.7143	0.0033206	0.0286101	206	34	-0.15661	0.56223	0.801068	no
RRAGC	1	39302870	39326495	56	24	2.7131	0.0033327	0.0286107	47	20	0.011917	0.49525	0.775156	no
MMP9	20	44636547	44646200	25	12	2.7042	0.0034234	0.0292836	22	10	0.25089	0.40095	0.740854	no
UBAC1	9	138823815	138854226	96	26	2.7018	0.0034479	0.0293875	88	19	-0.83296	0.79757	0.897077	no
CYBA	16	88708691	88718560	34	27	2.6971	0.0034969	0.0296987	34	25	0.86094	0.19463	0.621924	no
KCNAB2	1	6050526	6162253	301	86	2.6946	0.0035237	0.0298198	218	57	1.081	0.13986	0.582429	no
RNF217	6	125282691	125414779	264	74	2.6927	0.0035441	0.0298861	224	55	2.776	0.0027519	0.294508	yes
TNFRSF1B	1	12226060	12270285	123	41	2.687	0.0036043	0.0302863	96	17	0.63822	0.26166	0.686169	no
SNRPA1	15	101820715	101836487	45	17	2.6857	0.0036189	0.0303019	32	6	1.6182	0.052813	0.483241	no
NFYA	6	41039684	41068715	53	18	2.6818	0.0036612	0.0303986	55	18	0.22628	0.41049	0.740854	no
NOS3	7	150687083	150712676	51	29	2.6811	0.0036688	0.0303986	50	27	0.070052	0.47208	0.764028	no
TINF2	14	24707849	24712880	1	2	2.683	0.0036485	0.0303986	NA	NA	NA	NA	NA	no
SESN1	6	109306640	109417022	177	25	2.6783	0.0036997	0.0304425	169	21	1.199	0.11527	0.55651	no
SH3GL2	9	17578080	17798127	1009	81	2.6792	0.0036894	0.0304425	946	78	-0.99926	0.84117	0.910691	no
NLRC5	16	57022397	57118443	366	107	2.6769	0.0037153	0.0304655	335	86	1.4954	0.067403	0.495798	no
PSMD11	17	30770279	30811336	38	22	2.6737	0.003751	0.0306525	32	14	1.2731	0.10149	0.544956	no
RASGRP3	2	33660391	33790817	435	128	2.6609	0.0038967	0.0316258	293	73	1.3929	0.081827	0.499581	no
FBXL16	16	741500	756829	28	13	2.6616	0.0038888	0.0316258	27	10	0.56073	0.28749	0.700149	no
WIPF2	17	38374556	38441388	102	29	2.6572	0.0039398	0.0318668	81	14	-0.74821	0.77283	0.880106	no
PLA2G2A	1	20300925	20307932	17	19	2.6421	0.0041198	0.0321236	15	14	2.302	0.010668	0.368435	yes
RNF2	1	185013496	185072740	58	33	2.6406	0.0041381	0.0321236	50	25	-0.2356	0.59313	0.811251	no
ARF1	1	228269361	228287912	30	21	2.6471	0.0040587	0.0321236	24	12	0.20325	0.41947	0.740854	no
NKIRAS1	3	23932151	23989082	178	38	2.6382	0.0041679	0.0321236	166	26	0.43573	0.33152	0.723788	no
AGA	4	178350924	178364657	37	27	2.6364	0.0041896	0.0321236	33	22	0.51451	0.30345	0.710743	no
LY86	6	6587341	6656216	310	88	2.6394	0.0041532	0.0321236	282	89	1.366	0.085966	0.512124	no
BTN3A3	6	26439700	26454643	39	22	2.6363	0.0041904	0.0321236	37	19	1.1436	0.1264	0.56958	no
TAPBP	6	33266471	33283164	37	19	2.6506	0.0040169	0.0321236	35	19	0.21828	0.41361	0.740854	no
GSN	9	123969072	124096121	241	45	2.6441	0.0040957	0.0321236	273	38	0.72845	0.23317	0.655117	no
CFL1	11	65589493	65630497	74	35	2.6358	0.0041971	0.0321236	66	26	0.17731	0.42963	0.746752	no
RPL10L	14	47119222	47122028	7	8	2.6458	0.0040747	0.0321236	7	8	-0.16292	0.56471	0.801316	no
LGALS3	14	55589828	55613126	47	18	2.6422	0.0041187	0.0321236	37	8	0.20013	0.42069	0.740854	no
NLRP1	17	5401747	5523744	510	50	2.6414	0.0041281	0.0321236	495	63	1.9786	0.023931	0.409944	yes
TNFRSF13B	17	16831849	16876432	179	43	2.6493	0.0040325	0.0321236	167	30	-0.24726	0.59765	0.811251	no
RNF125	18	29597335	29654176	126	49	2.6419	0.0041224	0.0321236	117	39	1.4626	0.071788	0.495798	no
NFKBIB	19	39389340	39400533	26	16	2.645	0.0040845	0.0321236	26	16	0.13846	0.44494	0.751926	no
CYB5R3	22	43012846	43046574	113	35	2.6355	0.0042012	0.0321236	113	33	-1.6538	0.95092	0.964681	no
WSB1	17	25620102	25641657	40	18	2.6338	0.0042217	0.0321769	33	14	2.3364	0.0097345	0.368435	yes
KRAS	12	25356723	25404870	157	43	2.6265	0.004314	0.0327754	143	28	1.417	0.07824	0.497412	no
RNF135	17	29294803	29327929	18	27	2.6247	0.0043367	0.0328429	5	9	0.92237	0.17817	0.607497	no
NUP37	12	102466967	102514902	86	32	2.6193	0.0044049	0.0332535	72	16	0.57864	0.28142	0.695493	no
LRRC41	1	46725868	46770280	39	27	2.6127	0.0044912	0.0335851	33	18	0.94946	0.17119	0.606085	no
TREML1	6	41116080	41123075	6	5	2.6128	0.0044903	0.0335851	6	5	0.80441	0.21058	0.640931	no
IL33	9	6214805	6258983	135	43	2.6145	0.0044679	0.0335851	119	30	-0.010442	0.50417	0.77774	no
TLR4	9	120465610	120480149	30	22	2.61	0.0045265	0.033743	28	19	2.6628	0.0038742	0.306305	yes
PRCP	11	82533544	82682626	380	47	2.6077	0.004558	0.0338716	353	42	0.21501	0.41488	0.740854	no
DNAJB1	19	14624582	14641582	29	15	2.5967	0.0047062	0.034864	29	14	-0.77846	0.78185	0.88697	no
AKT2	19	40735224	40792443	106	37	2.5926	0.0047627	0.035173	86	21	0.067423	0.47312	0.764153	no
ATP6V0A4	7	138390040	138485305	361	93	2.5894	0.0048078	0.0353961	344	78	-0.09038	0.53601	0.789366	no
HLA-DPA1	6	33031346	33049552	285	34	2.5855	0.0048622	0.0356861	287	34	-0.17716	0.57031	0.803648	no
TNFRSF9	1	7978907	8001926	45	19	2.5811	0.0049242	0.0357005	43	15	1.2555	0.10464	0.550114	no
CHUK	10	101947055	101990376	93	27	2.5827	0.0049008	0.0357005	90	23	0.13454	0.44649	0.753459	no
OAS3	12	113375157	113412054	106	24	2.5819	0.0049125	0.0357005	106	23	2.7857	0.0026702	0.294508	yes
PSMC6	14	53172890	53196305	31	17	2.5823	0.0049065	0.0357005	30	14	-1.3114	0.90514	0.935522	no
EGF	4	110833040	110934422	193	38	2.5797	0.0049437	0.0357329	190	40	0.070585	0.47186	0.764028	no
CHGA	14	93388425	93402638	54	29	2.5783	0.0049641	0.0357716	47	21	1.5494	0.060643	0.494043	no
PTGES3	12	57056127	57083159	54	28	2.5773	0.0049792	0.035772	47	21	1.4729	0.07039	0.495798	no
ITPR1	3	4534032	4890524	1197	225	2.5759	0.0049986	0.0358032	1019	183	0.087457	0.46515	0.7606	no
ITGAV	2	187453792	187546628	138	46	2.5689	0.0051015	0.0361053	134	38	-0.12915	0.55138	0.796662	no
FBXW5	9	139833887	139840148	15	14	2.5708	0.0050732	0.0361053	15	13	0.35502	0.36129	0.737193	no
SP1	12	53772960	53811230	66	27	2.569	0.005099	0.0361053	54	16	-0.21317	0.5844	0.808881	no
IL17C	16	88703999	88707881	10	13	2.5715	0.0050636	0.0361053	9	11	-0.84102	0.79983	0.897348	no
ORMDL3	17	38076294	38084854	14	13	2.5638	0.0051769	0.0365302	12	10	1.4313	0.076175	0.495798	no
ISG15	1	947803	950920	11	6	2.5597	0.0052388	0.0368576	3	2	-0.90163	0.81637	0.901543	no
MGST1	12	16499076	16763193	488	86	2.5477	0.0054223	0.0379913	437	83	0.65008	0.25782	0.681722	no
ICAM2	17	62078954	62098994	11	12	2.547	0.0054319	0.0379913	8	7	2.68	0.0036813	0.306305	yes
TNRC6C	17	75999249	76105916	164	42	2.5446	0.0054704	0.0381484	215	31	-1.0452	0.85203	0.915344	no
ITPR2	12	26489342	26987131	1516	134	2.5408	0.00553	0.0384513	1485	131	1.0254	0.15259	0.597015	no
DEGS1	1	224362458	224382143	46	19	2.5381	0.0055722	0.0386318	40	14	1.9465	0.025798	0.433643	yes
IL23R	1	67631083	67726662	259	57	2.5343	0.0056339	0.0388728	249	55	-0.10273	0.54091	0.791665	no
RAF1	3	12624100	12706725	200	31	2.5313	0.005682	0.0388728	177	23	-0.31094	0.62208	0.821336	no
RPS18	6	33238787	33245287	27	10	2.5309	0.0056879	0.0388728	25	9	0.88948	0.18687	0.614233	no
PYGL	14	51323609	51412454	268	47	2.5321	0.0056684	0.0388728	247	42	0.55418	0.28973	0.700303	no
PLCG2	16	81771702	81992899	1290	170	2.5309	0.0056887	0.0388728	1156	133	-1.2799	0.8997	0.933288	no
IL7	8	79586978	79718758	286	43	2.5292	0.0057157	0.0389454	259	36	0.9613	0.1682	0.606085	no
KIF2C	1	45204490	45234439	60	28	2.5207	0.0058555	0.0394458	60	18	-1.0885	0.8618	0.919421	no
NEDD4	15	56118120	56286944	626	41	2.5215	0.0058424	0.0394458	582	33	0.43755	0.33086	0.723013	no
ACD	16	67690415	67695713	8	7	2.5209	0.005852	0.0394458	8	7	-0.82808	0.79619	0.896726	no
PPP1R15A	19	49374649	49380314	30	10	2.5231	0.0058166	0.0394458	30	9	0.36134	0.35892	0.736837	no
DEFA4	8	6792344	6796860	29	21	2.5162	0.0059307	0.0396725	28	18	-0.95383	0.82992	0.905528	no
SIPA1	11	65404568	65419401	25	21	2.5165	0.0059256	0.0396725	24	18	0.36145	0.35888	0.736837	no
TXNRD1	12	104608557	104745061	400	52	2.5157	0.0059392	0.0396725	396	43	-0.27534	0.60847	0.817351	no
IKBIP	12	99006183	99039891	80	34	2.514	0.0059678	0.0397519	78	29	-0.18282	0.57253	0.804188	no
RPS8	1	45239923	45245451	10	13	2.5108	0.0060221	0.0398901	9	9	-0.55196	0.70951	0.860925	no
SAR1B	5	133935834	133985961	36	26	2.5115	0.0060106	0.0398901	33	21	-0.18621	0.57386	0.805144	no
CXCL13	4	78431907	78533988	149	62	2.5067	0.0060935	0.0400286	143	52	0.59328	0.2765	0.693004	no
MAPK13	6	36094586	36108842	23	18	2.5072	0.006084	0.0400286	24	17	1.1827	0.11847	0.561842	no
STOM	9	124100355	124133531	72	30	2.5068	0.0060911	0.0400286	83	30	-1.218	0.88839	0.930547	no
TXNIP	1	145437469	145443635	4	3	2.5039	0.0061422	0.0400709	1	2	-0.098137	0.53909	0.789977	no
IL15RA	10	5989855	6021150	153	50	2.5034	0.0061505	0.0400709	147	44	-0.39664	0.65418	0.832952	no
ALDOC	17	26899133	26905282	5	8	2.5038	0.0061436	0.0400709	4	6	1.4731	0.070358	0.495798	no
PTPN9	15	75758462	75872630	142	43	2.4952	0.0062938	0.0408925	122	27	2.1264	0.016736	0.38903	yes
CUL5	11	107878459	107979503	204	36	2.4929	0.0063348	0.0410467	176	23	-0.71693	0.76329	0.879343	no
NHLRC3	13	39611443	39625246	17	14	2.4788	0.006591	0.0425908	16	12	0.20952	0.41702	0.740854	no
POMC	2	25382722	25392772	15	16	2.4756	0.0066506	0.0427367	15	16	0.010264	0.49591	0.775156	no
OAS2	12	113415200	113450528	93	27	2.4749	0.006664	0.0427367	90	24	2.3125	0.010374	0.368435	yes
AZU1	19	824097	833017	33	19	2.4747	0.0066675	0.0427367	30	15	-0.44797	0.67291	0.841049	no
SMURF2	17	62537413	62659186	179	16	2.4733	0.0066932	0.0427861	175	15	-0.95006	0.82896	0.905528	no
NDN	15	23929565	23933450	5	3	2.472	0.0067174	0.0428257	5	3	-0.13366	0.55316	0.797152	no
WASF2	1	27729730	27817669	113	32	2.4605	0.0069375	0.0441106	72	6	2.3591	0.0091589	0.368435	yes
NOX5	15	69221864	69356083	173	28	2.4562	0.0070212	0.0444054	151	21	0.23704	0.40631	0.740854	no
RPL13	16	89626065	89631950	22	9	2.4571	0.0070035	0.0444054	22	10	1.1444	0.12623	0.56958	no
FBXL5	4	15605162	15684302	222	31	2.4545	0.007054	0.0444617	217	29	0.72295	0.23486	0.655117	no
PRLR	5	35047861	35231794	524	70	2.4531	0.0070808	0.0444617	445	50	0.38216	0.35117	0.733926	no
MRC2	17	60703762	60771958	106	38	2.4529	0.0070862	0.0444617	74	22	0.42175	0.3366	0.728587	no
IFNAR2	21	34601206	34638980	110	32	2.4517	0.0071096	0.0444911	102	25	0.87507	0.19077	0.617918	no
ATP6V1G2	6	31511239	31517204	24	21	2.4494	0.0071546	0.0446552	22	18	-0.66741	0.74774	0.87358	no
ABCG2	4	89010416	89153474	428	68	2.4484	0.0071738	0.0446578	396	58	-0.38278	0.64906	0.832952	no
EHMT1	9	140512444	140765468	621	77	2.4462	0.0072189	0.0448213	465	58	0.99904	0.15889	0.600754	no
IRAK3	12	66581659	66649402	105	31	2.4439	0.0072642	0.0449251	76	24	1.6764	0.046827	0.483241	yes
ACTR10	14	58665798	58702750	62	28	2.4435	0.0072734	0.0449251	54	20	1.2646	0.103	0.54655	no
ACKR2	3	42845244	42930466	207	46	2.4402	0.0073386	0.0452103	177	37	2.0322	0.021065	0.393823	yes
AHSG	3	186329712	186340107	31	19	2.439	0.0073641	0.0452502	28	15	0.5221	0.3008	0.708084	no
UBE2D2	5	138905016	139009018	175	33	2.4365	0.0074149	0.045344	102	21	0.84953	0.19779	0.628109	no
METTL7A	12	51316255	51327300	16	18	2.4364	0.0074175	0.045344	11	10	2.757	0.0029166	0.294508	yes
IRS1	2	227595033	227665475	138	22	2.4301	0.0075483	0.0458408	122	16	-0.45275	0.67463	0.841424	no
DNAJC13	3	132135370	132258876	243	40	2.4297	0.0075566	0.0458408	237	35	0.32812	0.37141	0.739167	no
HLA-B	6	31320649	31325965	151	56	2.4306	0.0075372	0.0458408	144	47	-0.29524	0.61609	0.819463	no
ARIH1	15	72765667	72880692	122	42	2.4275	0.0076026	0.0460025	87	26	-1.1421	0.87329	0.922303	no
DBNL	7	44083239	44110055	84	26	2.4263	0.0076271	0.0460336	75	17	1.3927	0.08185	0.499581	no
RPS12	6	133134580	133139703	22	11	2.4237	0.0076818	0.0462464	23	12	-0.6531	0.74315	0.87185	no
TXK	4	48067410	48137273	159	43	2.4185	0.0077913	0.0464354	154	31	0.043353	0.48271	0.767301	no
HECTD2	10	93169096	93275586	126	23	2.4209	0.0077407	0.0464354	112	11	0.90202	0.18352	0.614233	no
CAT	11	34459472	34494609	85	27	2.4187	0.0077876	0.0464354	79	18	0.21492	0.41491	0.740854	no
NCOR2	12	124807961	125053135	719	153	2.42	0.0077608	0.0464354	610	119	-0.98007	0.83648	0.909155	no
WTIP	19	34970874	34998258	70	34	2.4128	0.0079146	0.0470399	59	24	1.6441	0.050075	0.483241	no
BPI	20	36887551	36966907	228	76	2.412	0.0079323	0.0470399	185	50	-0.67293	0.7495	0.87358	no
SVIP	11	22834345	22852845	26	12	2.4105	0.0079658	0.0471211	24	9	-0.43333	0.66761	0.837245	no
IGFBP1	7	45926956	45934267	22	12	2.4091	0.007996	0.0471824	23	13	-1.4223	0.92253	0.945254	no
HIGD1A	3	42797669	42847023	89	36	2.4037	0.0081159	0.0477713	75	26	0.78247	0.21697	0.646291	no
SEC61A1	3	127769484	127791526	53	12	2.4015	0.0081648	0.0478224	53	11	0.063673	0.47462	0.764153	no
CD27	12	6553033	6561884	23	23	2.4015	0.0081647	0.0478224	23	20	1.1426	0.1266	0.56958	no
TSPAN14	10	82212922	82293879	182	57	2.3965	0.0082771	0.048361	169	45	1.875	0.030397	0.441931	yes
FBXL17	5	107193736	107718799	1206	77	2.3886	0.0084574	0.0492934	1121	64	2.0285	0.021253	0.393823	yes
SPSB4	3	140769244	140868453	186	51	2.3835	0.0085734	0.0495218	166	30	-1.2135	0.88752	0.930547	no
DNAJB9	7	108209012	108216294	12	9	2.3836	0.0085722	0.0495218	12	10	-0.15124	0.56011	0.799531	no
CTSV	9	99793940	99802925	15	7	2.3851	0.0085364	0.0495218	12	3	-0.11763	0.54682	0.794481	no
KLHL42	12	27931953	27956973	44	32	2.3833	0.0085799	0.0495218	52	27	-1.9974	0.97711	0.979589	no
RPL22	1	6240329	6270449	66	26	2.3813	0.0086255	0.0496238	45	13	-1.2359	0.89175	0.931837	no
ALDH3B1	11	67775048	67797744	60	24	2.3807	0.0086393	0.0496238	54	17	-0.31331	0.62298	0.821336	no
STAT3	17	40464342	40541586	131	24	2.3798	0.0086622	0.0496354	127	19	0.62595	0.26567	0.686169	no
NCOA1	2	24713783	24994571	609	51	2.3765	0.0087396	0.0499586	570	38	0.5556	0.28924	0.700303	no

## Sheet: Suppl.Table.5
Suppl.Table.5. Significant associations (FDR<0.05) with lifetime depression from the immune gene-total emotional neglect (EN) interaction analysis in GS
Gene	Chr	Gene start	Gene end	Generation Scotland (GS)					BiDirect (BD)					Overlap
		(- 1 kb)	(+ 1 kb)	nSNPS	nPARAM	ZSTAT	p-value	FDR	nSNPS	nPARAM	ZSTAT	p-value	FDR	(BD p<0.05)
FYN	6	111980535	112195655	555	70	5.0899	1.7913e-07	0.000425971	501	57	1.725	0.042264	0.469877	yes
MT1F	16	56690606	56695610	19	16	4.4892	3.5749e-06	0.00425056	13	13	-1.7256	0.95779	0.985129	no
IKBKE	1	206642791	206671223	93	40	4.128	1.8297e-05	0.00870205	74	35	2.9856	0.0014151	0.183503	yes
ASB15	7	123206064	123278951	152	48	4.1339	1.7836e-05	0.00870205	149	39	1.4963	0.067285	0.526511	no
PRKCB	16	23846322	24232932	1140	163	4.1581	1.6045e-05	0.00870205	964	133	-1.3913	0.91793	0.965433	no
C6	5	41141336	41262540	361	59	3.8164	6.7711e-05	0.0268361	352	51	1.5515	0.060394	0.506782	no
FCN3	1	27694603	27702315	10	13	3.7162	0.00010112	0.0316423	6	7	-1.4742	0.92978	0.971222	no
FGF2	4	123746863	123820391	285	56	3.7032	0.00010645	0.0316423	256	40	0.12201	0.45145	0.797607	no
IFNAR2	21	34601206	34638980	110	33	3.6701	0.00012124	0.0320343	102	26	0.56829	0.28492	0.702778	no
CAPZA2	7	116450124	116563103	178	45	3.6113	0.00015231	0.0362193	159	30	-0.66393	0.74663	0.914192	no

## Sheet: Suppl.Table.6
Suppl.Table.6. Significant associations (FDR<0.05) with lifetime depression from the immune gene-total physical neglect (PN) interaction analysis in GS
Gene	Chr	Gene start	Gene end	Generation Scotland (GS)					BiDirect (BD)					Overlap
		(- 1 kb)	(+ 1 kb)	nSNPS	nPARAM	ZSTAT	p-value	FDR	nSNPS	nPARAM	ZSTAT	p-value	FDR	(BD p<0.05)
MT1F	16	56690606	56695610	19	16	5.1668	1.1907e-07	0.000283148	13	12	-1.4005	0.91932	0.971825	no
HLA-DOA	6	32970955	32978389	54	31	4.6484	1.6724e-06	0.00132566	50	28	0.17379	0.43102	0.812676	no
PRKCB	16	23846322	24232932	1140	161	4.7066	1.2592e-06	0.00132566	964	134	-0.053961	0.52152	0.852149	no
RICTOR	5	38937021	39075510	279	40	4.4132	5.0921e-06	0.00302725	210	31	-0.67524	0.75024	0.913174	no
IKBKE	1	206642791	206671223	93	40	4.3432	7.0197e-06	0.00333857	74	35	2.6436	0.004101	0.287204	yes
FANCM	14	45604143	45671093	110	39	4.2085	1.2852e-05	0.00509368	97	27	-0.59124	0.72282	0.905993	no
TNIK	3	170778128	171179197	1024	179	4.1445	1.7031e-05	0.00578567	924	149	0.47958	0.31576	0.768501	no
CAPZA2	7	116450124	116563103	178	45	4.1032	2.0375e-05	0.00605647	159	30	-0.75353	0.77444	0.918261	no
COX19	7	937415	1016235	291	84	4.0058	3.0903e-05	0.00816526	257	72	-1.4063	0.92018	0.971825	no
PPM1B	2	44394108	44472523	151	41	3.9459	3.9748e-05	0.00945207	148	27	1.1804	0.11892	0.589873	no
ITGA4	2	182320929	182401914	227	62	3.8927	4.9575e-05	0.0100435	214	47	0.78839	0.21524	0.72215	no
KLHL42	12	27931953	27956973	44	32	3.8873	5.0682e-05	0.0100435	52	29	-0.80969	0.79094	0.918261	no
NOTCH1	9	139387896	139441314	161	66	3.86	5.6704e-05	0.0103725	115	47	2.8057	0.0025103	0.281355	yes
RPL39L	3	186837736	186899696	121	34	3.83	6.4071e-05	0.0108829	109	23	-0.42274	0.66376	0.89425	no
FYN	6	111980535	112195655	555	71	3.7881	7.5907e-05	0.0120338	501	57	1.8876	0.029538	0.421811	yes
ASB17	1	76383558	76399116	59	22	3.7673	8.2506e-05	0.0122625	54	16	1.1917	0.11669	0.583604	no
IL10RB	21	34637663	34670539	91	34	3.7179	0.00010044	0.0140498	81	25	0.022133	0.49117	0.839679	no
C6	5	41141336	41262540	361	59	3.6372	0.00013783	0.0182089	352	51	0.53826	0.2952	0.768501	no
MT1B	16	56684811	56688116	25	11	3.5564	0.00018801	0.0235309	26	12	-0.80503	0.7896	0.918261	no
ASB15	7	123206064	123278951	152	47	3.5412	0.00019914	0.0236777	149	40	2.7342	0.003127	0.287204	yes
HECW2	2	197058094	197459416	1011	100	3.4871	0.00024412	0.0255108	867	91	0.37484	0.35389	0.774053	no
TBL1XR1	3	176736143	176916261	398	50	3.5052	0.00022811	0.0255108	400	42	0.056515	0.47747	0.833326	no
PLCG2	16	81771702	81992899	1290	176	3.4843	0.00024674	0.0255108	1156	150	-0.92207	0.82175	0.930366	no
ELMO2	20	44993688	45062704	77	31	3.4697	0.00026048	0.0258092	53	13	0.91011	0.18138	0.683056	no
OSMR	5	38844960	38946698	278	69	3.4516	0.00027864	0.0265042	275	54	0.050253	0.47996	0.833326	no
UBE3B	12	109914207	109975507	170	40	3.388	0.00035197	0.0321917	130	24	-0.68509	0.75336	0.913174	no
TRIM5	11	5683425	5960849	1408	92	3.3658	0.00038165	0.0336135	1285	74	-0.63914	0.73864	0.908892	no
KLHL25	15	86301554	86339261	134	47	3.3336	0.00042863	0.0359431	127	41	0.47585	0.31709	0.768501	no
CPNE1	20	34212953	34253878	91	19	3.3274	0.00043833	0.0359431	88	15	0.97197	0.16553	0.676263	no
RORC	1	151777547	151805348	64	34	3.2953	0.00049162	0.037712	57	26	-0.25288	0.59982	0.871123	no
FBXO31	16	87359593	87426748	214	61	3.3039	0.00047674	0.037712	200	54	0.7912	0.21441	0.72215	no
IFNA8	9	21408146	21411184	8	8	3.2706	0.00053654	0.0386634	8	8	-0.063729	0.52541	0.852149	no
NFATC3	16	68117654	68264162	223	38	3.2732	0.00053172	0.0386634	188	21	0.50277	0.30756	0.768501	no
JUP	17	39774692	39944183	467	67	3.2289	0.00062138	0.04346	366	59	-0.34078	0.63337	0.886599	no
KIR3DL1	19	55234969	55379448	90	24	3.208	0.00066834	0.0454089	46	13	2.1027	0.017746	0.373522	yes
CTSS	1	150701672	150739433	71	24	3.1867	0.00071952	0.0463954	55	22	-0.017487	0.50698	0.848322	no
PTPRN2	7	157330750	158381480	3613	352	3.1799	0.00073661	0.0463954	3053	306	1.727	0.04208	0.439627	yes
RAP1GAP2	17	2679350	2942033	865	211	3.178	0.00074139	0.0463954	674	161	2.7957	0.0025894	0.281355	yes
ATP6V0D1	16	67470917	67516140	54	32	3.1504	0.00081517	0.0485439	39	15	-0.40683	0.65793	0.89425	no
ALOX15	17	4533197	4546589	35	27	3.1499	0.00081655	0.0485439	7	7	0.76107	0.22331	0.729295	no
PRKG1	10	52749945	54059110	4100	331	3.1328	0.00086566	0.0491997	3759	268	0.50357	0.30728	0.768501	no
AIP	11	67249512	67259574	6	3	3.1317	0.00086896	0.0491997	10	7	0.24537	0.40308	0.803144	no

## Sheet: Suppl.Table.7
Suppl.Table.7. Significant associations (FDR<0.05) with lifetime depression from the immune gene-CM interaction analysis (meta-analysis of CTQ subscales) in GS
Gene	Chr	Gene start	Gene end	Generation Scotland (GS)		BiDirect (BD)		Overlap
		(- 1 kb)	(+ 1 kb)	p-combined	FDR	p-combined	FDR	(BD p<0.05)
MT1F	16	56690606	56695610	1.98737e-20	2.36299e-16	0.999043	1	no
ASB15	7	123206064	123278951	9.74983e-20	5.79628e-16	7.96149e-05	0.00993091	yes
HLA-DOA	6	32970955	32978389	6.57454e-18	2.60571e-14	0.411535	1	no
PTPRN2	7	157330750	158381480	1.50038e-17	4.45989e-14	0.00858279	0.318828	yes
TNIK	3	170778128	171179197	4.92682e-17	1.1716e-13	0.0014351	0.0863247	yes
FYN	6	111980535	112195655	5.82529e-16	1.15438e-12	0.0008128	0.0536672	yes
IKBKE	1	206642791	206671223	8.30835e-16	1.41123e-12	0.000320345	0.0271149	yes
PRKCB	16	23846322	24232932	2.60615e-15	3.87339e-12	0.732846	1	no
JUP	17	39774692	39944183	4.09248e-15	5.40662e-12	0.552695	1	no
C6	5	41141336	41262540	9.63502e-15	1.1456e-11	0.0235206	0.639264	yes
ABL1	9	133588333	133764062	7.13118e-14	7.70815e-11	0.000256026	0.0229841	yes
RAP1GAP2	17	2679350	2942033	1.8041e-13	1.5322e-10	3.44023e-06	0.000965002	yes
NUP35	2	183981241	184027408	1.7998e-13	1.5322e-10	0.0336658	0.809209	yes
FGF2	4	123746863	123820391	1.67764e-13	1.5322e-10	0.547939	1	no
RUNX1	21	36159098	37377965	8.31308e-13	6.5895e-10	0.0367216	0.849903	yes
MT1B	16	56684811	56688116	1.17625e-12	8.74098e-10	0.848447	1	no
LIMK1	7	73496263	73537855	4.04096e-12	2.8263e-09	0.231604	1	no
RAC2	22	37620301	37641488	4.81173e-12	3.10774e-09	0.00359518	0.175232	yes
EGLN3	14	34392437	34932980	4.97068e-12	3.10774e-09	0.0211318	0.59622	yes
ATP6V0D1	16	67470917	67516140	5.22749e-12	3.10774e-09	0.528222	1	no
CAPZA2	7	116450124	116563103	5.86669e-12	3.32166e-09	0.901688	1	no
COX19	7	937415	1016235	7.98473e-12	4.31538e-09	0.886678	1	no
RAI1	17	17583787	17715767	8.54091e-12	4.41528e-09	0.031743	0.781063	yes
RPL39L	3	186837736	186899696	9.93757e-12	4.92324e-09	0.860243	1	no
HMGA1	6	34203650	34215008	1.25435e-11	5.96568e-09	0.651971	1	no
NOTCH1	9	139387896	139441314	1.43598e-11	6.44438e-09	2.1963e-07	0.00013698	yes
TRIM5	11	5683425	5960849	1.4634e-11	6.44438e-09	0.942312	1	no
RAB10	2	26255976	26361323	2.80116e-11	1.18949e-08	0.169837	1	no
DNAJB11	3	186284192	186316061	3.28602e-11	1.34727e-08	0.901704	1	no
EDARADD	1	236510562	236649214	3.62936e-11	1.43844e-08	0.647018	1	no
KLHL42	12	27931953	27956973	4.20087e-11	1.61124e-08	0.744046	1	no
AIP	11	67249512	67259574	4.83522e-11	1.66393e-08	0.315315	1	no
CPNE1	20	34212953	34253878	4.7454e-11	1.66393e-08	0.342977	1	no
EXOSC3	9	37765975	37802434	4.89803e-11	1.66393e-08	0.46253	1	no
TRIM36	5	114459459	114517243	4.87345e-11	1.66393e-08	0.393581	1	no
CTSS	1	150701672	150739433	1.45032e-10	4.72325e-08	0.510452	1	no
KLHL25	15	86301554	86339261	1.46981e-10	4.72325e-08	0.242191	1	no
ELMO2	20	44993688	45062704	1.51506e-10	4.74053e-08	0.0181762	0.539819	yes
PPP3CA	4	101943566	102270435	1.59282e-10	4.85607e-08	0.940149	1	no
TNFRSF8	1	12122434	12205264	1.66012e-10	4.93469e-08	0.999671	1	no
FBXO40	3	121310966	121350139	4.93452e-10	1.43101e-07	0.103012	1	no
GCA	2	163174350	163229105	5.98117e-10	1.69324e-07	0.729407	1	no
PRKG1	10	52749945	54059110	6.96615e-10	1.92622e-07	0.014531	0.46444	yes
CCNE2	8	95890998	95909906	7.56879e-10	2.04529e-07	0.00404099	0.188527	yes
ATM	11	108092211	108240829	8.23114e-10	2.17485e-07	0.751147	1	no
ARNT	1	150781181	150850244	9.25533e-10	2.3414e-07	0.608239	1	no
PHC2	1	33788224	33897653	9.11132e-10	2.3414e-07	0.0624946	1	no
ITGA4	2	182320929	182401914	9.84546e-10	2.4388e-07	0.144834	1	no
PPM1B	2	44394108	44472523	1.28705e-09	3.12306e-07	0.00727912	0.28657	yes
CLEC12A	12	10102915	10149293	1.32425e-09	3.14907e-07	0.777861	1	no
NCK1	3	136580050	136669665	1.55592e-09	3.62743e-07	0.894242	1	no
IFNAR2	21	34601206	34638980	1.67549e-09	3.83108e-07	0.064869	1	no
PVR	19	45146098	45167850	2.12137e-09	4.75906e-07	0.0217269	0.605797	yes
ASB17	1	76383558	76399116	2.28142e-09	5.02335e-07	0.134562	1	no
MYO10	5	16664395	16937372	2.54408e-09	5.49985e-07	0.772654	1	no
F13A1	6	6143318	6322246	2.95825e-09	6.281e-07	0.78371	1	no
IFNA21	9	21164636	21167659	3.33057e-09	6.94745e-07	0.99151	1	no
UBE2J1	6	90035344	90063567	3.48154e-09	7.13717e-07	0.0355746	0.833121	yes
ASAH1	8	17912934	17943494	3.63117e-09	7.31773e-07	0.537342	1	no
RPA3	7	7675149	7759238	5.25014e-09	1.0404e-06	0.276257	1	no
RICTOR	5	38937021	39075510	5.74701e-09	1.1202e-06	0.776324	1	no
FANCM	14	45604143	45671093	6.6123e-09	1.26807e-06	0.9824	1	no
CD46	1	207924402	207969858	7.17972e-09	1.336e-06	0.00569089	0.239119	yes
RORC	1	151777547	151805348	7.29237e-09	1.336e-06	0.628372	1	no
RPS25	11	118885422	118890401	7.3036e-09	1.336e-06	0.342713	1	no
RCHY1	4	76403247	76440974	7.45793e-09	1.34356e-06	0.206654	1	no
HECW2	2	197058094	197459416	7.82471e-09	1.38859e-06	0.389116	1	no
RNF213	17	78233665	78373586	8.34707e-09	1.4531e-06	0.00604785	0.250584	yes
FUCA1	1	24170567	24195784	8.4326e-09	1.4531e-06	0.400074	1	no
HNRNPA2B1	7	26228547	26242149	9.37653e-09	1.59267e-06	0.377493	1	no
WASL	7	123320989	123390121	9.99219e-09	1.67334e-06	0.0627131	1	no
DOCK2	5	169063251	169511386	1.04204e-08	1.72082e-06	0.0269477	0.689697	yes
PPP2R5A	1	212457879	212536200	1.31733e-08	2.14562e-06	0.451172	1	no
IFIH1	2	163122589	163176213	1.35408e-08	2.17568e-06	0.991589	1	no
STX3	11	59479929	59574354	1.54716e-08	2.45277e-06	0.213106	1	no
BTN3A3	6	26439700	26454643	1.56823e-08	2.45345e-06	0.0993808	1	no
CPPED1	16	12755919	12898874	2.4161e-08	3.72635e-06	0.757609	1	no
HERC3	4	89441199	89630693	2.44454e-08	3.72635e-06	0.647871	1	no
CD27	12	6553033	6561884	2.99456e-08	4.50701e-06	0.000163046	0.016656	yes
TWIST1	7	19059614	19158295	3.16008e-08	4.69666e-06	0.383054	1	no
CLEC1B	12	10137241	10167023	3.39742e-08	4.98707e-06	0.639456	1	no
CXCR4	2	136870919	136876735	3.51025e-08	5.08987e-06	0.710961	1	no
FBXL20	17	37414384	37559776	3.57991e-08	5.12833e-06	0.572777	1	no
CALR	19	13048392	13056303	3.67838e-08	5.16289e-06	0.707026	1	no
ITGB1	10	33188247	33295720	3.69088e-08	5.16289e-06	0.991799	1	no
MUCL1	12	55223303	55253177	3.88971e-08	5.37775e-06	0.7248	1	no
CSF3R	1	36930644	36949879	4.02637e-08	5.5027e-06	0.340262	1	no
ATP6V1H	8	54627117	54757118	4.08083e-08	5.51376e-06	0.868609	1	no
ENAH	1	225673537	225841844	4.18535e-08	5.59144e-06	0.014391	0.463471	yes
BLNK	10	97950458	98032344	4.30002e-08	5.6808e-06	0.947904	1	no
IL10RB	21	34637663	34670539	4.52553e-08	5.91303e-06	0.740526	1	no
MANBA	4	103551660	103683151	4.67047e-08	6.03607e-06	0.181142	1	no
NFATC3	16	68117654	68264162	4.88395e-08	6.2441e-06	0.40723	1	no
TREM1	6	41234664	41255457	7.0033e-08	8.85843e-06	0.107587	1	no
GNLY	2	85911298	85926977	7.5745e-08	9.30607e-06	0.000499984	0.0374988	yes
HLA-C	6	31235526	31240907	7.67027e-08	9.30607e-06	0.0261429	0.677885	yes
NCKAP1L	12	54890495	54938726	7.47006e-08	9.30607e-06	0.0590149	1	no
RNF6	13	26705253	26797791	7.65616e-08	9.30607e-06	0.119441	1	no
MCL1	1	150546032	150553066	8.92992e-08	1.07249e-05	0.92913	1	no
TRIM34	11	5639994	5666628	9.71405e-08	1.155e-05	0.00432504	0.197122	yes
BAIAP2	17	79007948	79092232	1.09385e-07	1.28771e-05	0.97345	1	no
SERPINH1	11	75272101	75284828	1.2648e-07	1.47436e-05	0.0158103	0.490901	yes
NOS1	12	117644947	117890975	1.29355e-07	1.49324e-05	0.00471953	0.212367	yes
ELMO1	7	36892961	37489852	1.36718e-07	1.56305e-05	0.0473949	1	yes
UBE3B	12	109914207	109975507	1.40944e-07	1.59602e-05	0.144395	1	no
RNF2	1	185013496	185072740	1.46778e-07	1.64641e-05	0.859596	1	no
RPS6KA2	6	166821852	167320939	1.57574e-07	1.75099e-05	5.3528e-05	0.00755127	yes
PSMD7	16	74329673	74341186	1.8919e-07	2.08284e-05	0.975951	1	no
CXCR5	11	118753475	118769508	2.01673e-07	2.1999e-05	0.067311	1	no
MT1X	16	56715336	56719108	2.14075e-07	2.31396e-05	0.0130093	0.43182	yes
EXTL3	8	28456986	28614116	2.19417e-07	2.35034e-05	0.550634	1	no
CLTA	9	36189853	36305778	2.26251e-07	2.4019e-05	0.787732	1	no
EGF	4	110833040	110934422	2.3953e-07	2.52037e-05	0.273643	1	no
B2M	15	45002675	45012075	2.55297e-07	2.6627e-05	0.347736	1	no
EEA1	12	93163413	93324107	2.60537e-07	2.69373e-05	0.000654494	0.0464417	yes
CD3G	11	118214059	118226876	2.80501e-07	2.87513e-05	0.589559	1	no
GSK3B	3	119539170	119814264	2.88289e-07	2.92971e-05	5.28821e-07	0.000272458	yes
CSF1R	5	149431854	149493935	3.00226e-07	2.99974e-05	0.129767	1	no
ILF2	1	153633512	153644524	2.97739e-07	2.99974e-05	0.67963	1	no
ERP44	9	102740461	102862322	3.16253e-07	3.13354e-05	0.81422	1	no
FBXO32	8	124509129	124554446	3.44261e-07	3.38286e-05	1.39695e-06	0.000552753	yes
KLRG1	12	9101640	9164356	3.51155e-07	3.42232e-05	0.0618476	1	no
KLHL22	22	20782528	20851170	3.54187e-07	3.42381e-05	1.49167e-06	0.000555222	yes
FBXO10	9	37509889	37589871	3.74797e-07	3.56507e-05	0.56612	1	no
TICAM1	19	4814944	4832716	3.74173e-07	3.56507e-05	0.458424	1	no
FLT3LG	19	49976464	49990488	3.81183e-07	3.59704e-05	8.71237e-09	1.03242e-05	yes
BTN3A1	6	26401465	26416444	3.94133e-07	3.66112e-05	0.0760593	1	no
PLCG1	20	39764600	39812629	3.91437e-07	3.66112e-05	0.721109	1	no
ATP6V1C2	2	10860775	10926236	3.97369e-07	3.66257e-05	0.172432	1	no
POLR3H	22	41920808	41941610	4.21914e-07	3.85889e-05	0.640383	1	no
SEC61A1	3	127769484	127791526	4.37576e-07	3.97159e-05	0.689256	1	no
TXK	4	48067410	48137273	5.16004e-07	4.64795e-05	0.912842	1	no
TGS1	8	56684701	56739007	5.4345e-07	4.85836e-05	0.909803	1	no
NFATC2	20	50002494	50180370	5.52171e-07	4.89948e-05	0.264755	1	no
BPI	20	36887551	36966907	5.66861e-07	4.99257e-05	0.940119	1	no
MYH2	17	10423465	10454274	5.98462e-07	5.23214e-05	0.910175	1	no
EXOSC2	9	133568108	133581248	6.18796e-07	5.37043e-05	0.000129819	0.0145194	yes
HEBP2	6	138723668	138744334	6.25585e-07	5.39001e-05	0.352358	1	no
RANBP2	2	109334937	109403267	6.31893e-07	5.40519e-05	0.778216	1	no
MED1	17	37559538	37608539	6.47849e-07	5.50209e-05	0.523667	1	no
DYNLT1	6	159056506	159066771	6.58409e-07	5.51529e-05	0.591317	1	no
TUBB3	16	89984573	90003500	6.58681e-07	5.51529e-05	0.236721	1	no
OSMR	5	38844960	38946698	6.97343e-07	5.75792e-05	0.310896	1	no
PRR5	22	45063593	45134561	6.96446e-07	5.75792e-05	0.742571	1	no
SAR1B	5	133935834	133985961	7.13414e-07	5.85e-05	0.910962	1	no
SEC24A	5	133983479	134064513	7.22479e-07	5.88375e-05	0.954338	1	no
CTSV	9	99793940	99802925	7.58668e-07	6.13644e-05	0.54874	1	no
PHC3	3	169803520	169900537	7.66981e-07	6.16176e-05	0.00912915	0.337011	yes
WSB1	17	25620102	25641657	8.12755e-07	6.48082e-05	1.66349e-06	0.000555222	yes
DPP3	11	66246484	66278130	8.17598e-07	6.48082e-05	0.997692	1	no
CD96	3	111010566	111385597	8.80445e-07	6.93277e-05	0.00473222	0.212367	yes
TXNRD1	12	104608557	104745061	9.24544e-07	7.23212e-05	0.957205	1	no
FCAR	19	55384704	55402838	9.60141e-07	7.46149e-05	0.210215	1	no
PPL	16	4931508	5011742	1.08264e-06	8.35881e-05	1.0587e-06	0.000464651	yes
CD40	20	44745911	44759502	1.14783e-06	8.80498e-05	0.707346	1	no
TINF2	14	24707849	24712880	1.1687e-06	8.90755e-05	NA	NA	no
UBE4A	11	118229300	118270926	1.18779e-06	8.99543e-05	0.634821	1	no
CTSK	1	150767684	150781799	1.21548e-06	9.1469e-05	0.225975	1	no
PSMA4	15	78831747	78842604	1.2823e-06	9.58901e-05	0.634788	1	no
CRKL	22	21270714	21309037	1.35848e-06	0.000100952	0.341947	1	no
DUS2	16	68020649	68114223	1.36984e-06	0.000101164	0.587943	1	no
CNTFR	9	34550430	34591121	1.41722e-06	0.000104017	0.0960884	1	no
MUC16	19	8958520	9093018	1.59294e-06	0.000116197	0.242933	1	no
TERF2	16	69388464	69443474	1.6044e-06	0.000116319	0.992299	1	no
IL23R	1	67631083	67726662	1.61717e-06	0.000116534	0.94539	1	no
AP2A1	19	50269225	50311370	1.73128e-06	0.000124006	0.960399	1	no
PLD2	17	4709391	4727729	1.77439e-06	0.000126332	0.946752	1	no
UBAC1	9	138823815	138854226	1.90641e-06	0.000134924	0.746532	1	no
RRAGD	6	90073355	90122989	1.91865e-06	0.000134987	0.303606	1	no
CASP10	2	202046604	202095129	1.98912e-06	0.000138308	0.000686928	0.0474796	yes
IL33	9	6214805	6258983	1.97999e-06	0.000138308	0.777825	1	no
WTIP	19	34970874	34998258	2.00331e-06	0.000138485	0.432448	1	no
SPSB4	3	140769244	140868453	2.06053e-06	0.000141616	0.0479955	1	yes
TNFRSF11B	8	119934796	119965439	2.20887e-06	0.00015094	0.0644356	1	no
FCN3	1	27694603	27702315	2.45232e-06	0.000166617	0.819711	1	no
SP1	12	53772960	53811230	2.51106e-06	0.000169639	0.442956	1	no
LRRC7	1	70033081	70618628	2.62195e-06	0.00017613	0.00101746	0.0648223	yes
KIR3DL1	19	55234969	55379448	2.6518e-06	0.000177134	1.74904e-05	0.00334293	yes
POT1	7	124461440	124571037	2.68476e-06	0.000178334	0.0394419	0.897095	yes
EP300	22	41486790	41577081	2.75546e-06	0.000182014	0.928701	1	no
UBE2D3	4	103714540	103791053	2.9773e-06	0.000195581	0.00851682	0.318828	yes
C2	6	31864562	31914449	3.00358e-06	0.000195677	0.00343616	0.168258	yes
COL3A1	2	189838046	189878472	3.01169e-06	0.000195677	0.0807536	1	no
CFL1	11	65589493	65630497	3.09005e-06	0.000197531	0.112503	1	no
LYN	8	56791372	56924940	3.07442e-06	0.000197531	0.98343	1	no
XCL2	1	168509003	168514235	3.08477e-06	0.000197531	0.511646	1	no
PIK3R2	19	18262928	18282350	3.16997e-06	0.000201556	0.751158	1	no
PRCP	11	82533544	82682626	3.26784e-06	0.000206674	0.772028	1	no
CD209	19	7803879	7813464	3.28837e-06	0.000206871	0.0351544	0.82819	yes
SFTPA2	10	81314608	81321153	3.3946e-06	0.000210734	0.940972	1	no
SLC2A3	12	8070826	8089871	3.40294e-06	0.000210734	0.116253	1	no
SOCS6	18	67955137	67998436	3.39433e-06	0.000210734	0.582431	1	no
SLA	8	134047973	134116298	3.42847e-06	0.000211215	0.891585	1	no
CD4	12	6895024	6930974	3.47597e-06	0.000213037	0.902226	1	no
TRIM6	11	5616339	5635188	3.52828e-06	0.000215134	0.000688361	0.0474796	yes
PTPN4	2	120516207	120742394	3.55051e-06	0.000215386	0.0878838	1	no
DNM3	1	171809621	172388606	3.5887e-06	0.000216597	0.00818836	0.309019	yes
FOXO1	13	41128804	41241734	3.97755e-06	0.000238854	0.0989906	1	no
IL20RB	3	136664072	136730927	4.14291e-06	0.000247534	0.78301	1	no
ATP6V0A1	17	40609862	40675629	4.20301e-06	0.000248179	0.0585233	1	no
KIF23	15	69705585	69741764	4.21632e-06	0.000248179	0.472753	1	no
OSCAR	19	54596933	54607000	4.17818e-06	0.000248179	0.276006	1	no
NEDD4L	18	55710599	56069772	4.53603e-06	0.000265682	0.000771661	0.0516621	yes
LILRA4	19	54843456	54851421	4.61301e-06	0.000268866	0.956806	1	no
IRF8	16	85931409	85957215	4.85543e-06	0.000281615	0.989046	1	no
HDGF	1	156710899	156737717	4.93715e-06	0.000283588	0.00548696	0.233049	yes
MINK1	17	4735683	4802356	4.92645e-06	0.000283588	0.713508	1	no
BCL2	18	60789579	60988361	5.2311e-06	0.000299028	0.0934465	1	no
SPTBN2	11	66451719	66497697	5.29218e-06	0.000301072	0.946868	1	no
ABCG2	4	89010416	89153474	5.46567e-06	0.000309461	0.0318848	0.781063	yes
RAB44	6	36682256	36700870	5.79889e-06	0.000326772	1.93439e-05	0.00358165	yes
RNF126	19	646526	664277	5.84184e-06	0.000327639	0.699146	1	no
USP46	4	53456138	53526502	5.95191e-06	0.000332245	0.0170841	0.515132	yes
BPIFB2	20	31594406	31612515	6.15646e-06	0.000342058	0.679071	1	no
NLRX1	11	119036277	119055725	6.18969e-06	0.000342304	0.0315628	0.779206	yes
DOCK1	10	128592978	129251781	6.23354e-06	0.000343133	0.916729	1	no
RPL13A	19	49989811	49996565	6.40964e-06	0.000351201	8.19429e-05	0.0100645	yes
TNFRSF21	6	47198268	47278641	6.60599e-06	0.000360299	0.559425	1	no
PAK2	3	196465728	196560518	6.64663e-06	0.000360861	0.170281	1	no
IRF2	4	185307867	185396734	7.05673e-06	0.000380522	0.0055487	0.233993	yes
HDAC3	5	140999443	141017437	7.07279e-06	0.000380522	0.954548	1	no
LTA4H	12	96393606	96438298	7.18317e-06	0.00038472	0.400411	1	no
PTPN7	1	202115141	202131716	7.91063e-06	0.000421782	0.744836	1	no
S100B	21	48017875	48026121	8.0728e-06	0.000428507	0.34012	1	no
DEFB112	6	50010288	50017364	8.17364e-06	0.000431931	0.00222388	0.118175	yes
IL25	14	23841018	23846612	8.58389e-06	0.000449614	0.683796	1	no
IL2RB	22	37520878	37572094	8.55642e-06	0.000449614	0.372935	1	no
CARD11	7	2944775	3084579	8.97072e-06	0.000465772	0.0636068	1	no
RAG1	11	36531259	36615706	8.95711e-06	0.000465772	0.472939	1	no
FLCN	17	17114526	17141502	9.44128e-06	0.000488073	0.000230033	0.02141	yes
IL34	16	70612798	70695585	9.92693e-06	0.000509019	0.447528	1	no
PLAC8	4	84010201	84059228	9.93209e-06	0.000509019	0.28546	1	no
TRIM50	7	72725535	72743085	1.03126e-05	0.000526251	4.52957e-06	0.00114203	yes
SIGLEC9	19	51627165	51640908	1.16266e-05	0.000590771	0.00145686	0.0865765	yes
PPARGC1A	4	23755664	23906712	1.30823e-05	0.000660083	0.568428	1	no
TRIM22	11	5709919	5759319	1.31017e-05	0.000660083	0.811107	1	no
AKT3	1	243650535	244015381	1.32556e-05	0.000665016	0.0572495	1	no
AMPD3	11	10328860	10530126	1.34696e-05	0.000672915	0.667594	1	no
ALOX15	17	4533197	4546589	1.38108e-05	0.000684208	0.0984127	1	no
UBE2D2	5	138905016	139009018	1.37993e-05	0.000684208	0.0916177	1	no
CFHR2	1	196787898	196929356	1.42501e-05	0.000703044	0.570883	1	no
MGAM	7	141606613	141807547	1.44286e-05	0.000705991	0.00168282	0.0968032	yes
RORA	15	60779483	61522518	1.43779e-05	0.000705991	0.0910207	1	no
ACTR10	14	58665798	58702750	1.52455e-05	0.00074071	0.512822	1	no
IST1	16	71878899	71963913	1.52627e-05	0.00074071	0.936681	1	no
TEC	4	48136800	48272881	1.53852e-05	0.000743617	0.034354	0.82074	yes
SEC24D	4	119642978	119760838	1.59991e-05	0.000764967	0.0350074	0.82819	yes
DUSP4	8	29189581	29209185	1.60199e-05	0.000764967	0.940662	1	no
RAG2	11	36596124	36620829	1.60185e-05	0.000764967	0.0481124	1	yes
KIR3DL2	19	55360898	55379662	1.62795e-05	0.000771167	2.55736e-05	0.00432924	yes
OSBPL1A	18	21741008	21978844	1.62305e-05	0.000771167	0.397681	1	no
CFB	6	31894475	31920861	1.64128e-05	0.000774397	0.0736032	1	no
PGLYRP2	19	15578456	15610767	1.69081e-05	0.000794615	0.262889	1	no
CD55	1	207493853	207535311	1.7841e-05	0.000831879	1.90866e-05	0.00358165	yes
CR2	1	207626575	207664240	1.78098e-05	0.000831879	0.447537	1	no
ANAPC10	4	145887264	146020693	1.82858e-05	0.000849288	0.315358	1	no
RPL31	2	101617177	101641494	1.86444e-05	0.000862575	3.98422e-05	0.00603286	yes
ZBTB16	11	113929315	114122398	1.90331e-05	0.000877147	0.966631	1	no
FBXL17	5	107193736	107718799	1.92157e-05	0.00088214	2.82483e-05	0.0046492	yes
MTF1	1	38274239	38326292	1.9565e-05	0.000894723	0.656172	1	no
XRCC5	2	216971187	217072026	2.04519e-05	0.000931696	0.480419	1	no
CFHR1	1	196787887	196802319	2.07771e-05	0.00094049	0.984541	1	no
GLIPR1	12	75873460	75898633	2.08031e-05	0.00094049	0.42041	1	no
GSTO1	10	105994114	106028217	2.11104e-05	0.00094965	0.201414	1	no
PLCG2	16	81771702	81992899	2.11655e-05	0.00094965	0.952639	1	no
RNF125	18	29597335	29654176	2.1695e-05	0.000966119	0.000769256	0.0516621	yes
GRAP2	22	40296086	40370725	2.16482e-05	0.000966119	0.323158	1	no
TERF2IP	16	75680684	75796770	2.1805e-05	0.000967396	0.949217	1	no
IFNA8	9	21408146	21411184	2.21949e-05	0.000977396	0.545687	1	no
UBE2E1	3	23846394	23933807	2.2157e-05	0.000977396	0.0949411	1	no
IFI16	1	158968758	159025945	2.35703e-05	0.00103414	0.620024	1	no
OPRM1	6	154330631	154569001	2.40955e-05	0.00105329	0.616463	1	no
PTPN6	12	7054631	7071479	2.85193e-05	0.00124211	0.237031	1	no
AP1B1	22	29722669	29820168	2.91023e-05	0.00126287	0.154601	1	no
GHR	5	42422879	42722979	2.96552e-05	0.00127994	0.00969183	0.35447	yes
CD300LG	17	41923516	41941997	2.9711e-05	0.00127994	0.236526	1	no
CYBA	16	88708691	88718560	3.07077e-05	0.0013181	0.000277182	0.024512	yes
HMGA2	12	66216911	66361075	3.10273e-05	0.00132703	0.962392	1	no
CD207	2	71056347	71063952	3.17656e-05	0.0013489	0.321896	1	no
SMARCD3	7	150934850	150975982	3.16823e-05	0.0013489	0.650615	1	no
PSMB11	14	23510376	23514269	3.18964e-05	0.00134964	0.496039	1	no
PTPN14	1	214521039	214726792	3.28769e-05	0.00138619	0.339509	1	no
DAPP1	4	100736990	100792311	3.36282e-05	0.00141286	0.0257598	0.672366	yes
LAMP1	13	113950556	113978987	3.4159e-05	0.00143011	0.998217	1	no
CYB5R3	22	43012846	43046574	3.43348e-05	0.00143243	0.998415	1	no
ATP6V1B1	2	71162012	71193536	3.46688e-05	0.0014413	0.985204	1	no
PDIA5	3	122784909	122945074	3.49775e-05	0.00144907	0.745849	1	no
CD86	3	121773213	121840983	3.78643e-05	0.00155781	0.042641	0.94096	yes
BTN2A1	6	26457150	26477849	3.78043e-05	0.00155781	0.661263	1	no
FBXW5	9	139833887	139840148	3.84707e-05	0.0015773	0.123866	1	no
RPS8	1	45239923	45245451	3.97888e-05	0.00162573	0.485769	1	no
PJA2	5	108669410	108746695	4.02744e-05	0.00163994	0.953251	1	no
SIGLEC14	19	52144806	52151054	4.05962e-05	0.0016474	0.000143008	0.0154058	yes
HVCN1	12	111064646	111143755	4.10553e-05	0.00166036	0.984436	1	no
KIF5B	10	32296938	32346359	4.13245e-05	0.00166559	0.308533	1	no
ASB10	7	150871785	150885919	4.56278e-05	0.00182665	0.000393311	0.0317057	yes
TBL1XR1	3	176736143	176916261	4.56192e-05	0.00182665	0.599904	1	no
ITPR2	12	26489342	26987131	4.63927e-05	0.00185104	0.0407117	0.913464	yes
AHSG	3	186329712	186340107	4.68189e-05	0.0018618	0.0154199	0.484684	yes
HPSE	4	84212614	84257306	4.79835e-05	0.00190175	0.485072	1	no
C9	5	39283364	39425970	4.82523e-05	0.00190605	0.453293	1	no
TLR9	3	52254096	52274183	4.84383e-05	0.00190706	0.827279	1	no
NKIRAS1	3	23932151	23989082	4.95366e-05	0.00193824	0.626186	1	no
SERPINA3	14	95077714	95091392	4.95564e-05	0.00193824	0.835914	1	no
PPARA	22	46545424	46640653	4.97818e-05	0.00194067	0.696168	1	no
HACE1	6	105174968	105308794	5.01336e-05	0.001948	0.823527	1	no
IL17RA	22	17564844	17597583	5.03621e-05	0.0019505	0.582678	1	no
PELI3	11	66233216	66245808	5.0816e-05	0.0019617	0.989724	1	no
CREB3L1	11	46298212	46343972	5.15757e-05	0.00198458	0.241982	1	no
ABCC1	16	16042434	16237931	5.36695e-05	0.00205849	0.251755	1	no
RPL37A	2	217361912	217444903	5.41311e-05	0.00206951	0.0159492	0.493469	yes
CRYAB	11	111778289	111795446	5.80234e-05	0.00220415	0.98166	1	no
PPP2R1B	11	111596632	111638151	5.79486e-05	0.00220415	0.0929114	1	no
SLC7A11	4	139084251	139164503	5.8282e-05	0.00220692	0.205004	1	no
PHC1	12	9065492	9095063	5.94157e-05	0.00224271	0.0109112	0.38828	yes
UBE2D1	10	60093735	60131513	6.0853e-05	0.00228969	0.0125883	0.42258	yes
PTPN9	15	75758462	75872630	6.18128e-05	0.00231847	0.00413013	0.19118	yes
CFI	4	110660852	110724335	6.38564e-05	0.00238759	3.57795e-07	0.000201898	yes
TLR4	9	120465610	120480149	6.52355e-05	0.0024315	5.87659e-07	0.000290157	yes
NFKB1	4	103421486	103539459	6.61363e-05	0.00245738	0.095394	1	no
EEF1A1	6	74224473	74234520	6.72614e-05	0.0024914	0.306302	1	no
DIS3	13	73328540	73357234	6.84236e-05	0.00252657	0.793932	1	no
DCTN4	5	150087002	150139671	6.94078e-05	0.00255498	0.996437	1	no
DEGS1	1	224362458	224382143	7.05889e-05	0.00259044	0.0195857	0.570247	yes
HSPB2	11	111781966	111790574	7.08345e-05	0.00259145	0.971772	1	no
CBLB	3	105373305	105589396	7.26866e-05	0.00265106	0.382544	1	no
CFHR4	1	196818371	196889102	7.30577e-05	0.00265644	0.857584	1	no
PTPN22	1	114355433	114415381	7.42906e-05	0.00269303	0.149924	1	no
TUBAL3	10	5434061	5447793	7.47541e-05	0.0027016	3.47094e-05	0.00536004	yes
PELI2	14	56583532	56769244	7.95535e-05	0.00286634	0.0302118	0.760106	yes
RING1	6	33175272	33181499	8.03516e-05	0.00288634	0.255718	1	no
CD80	3	119242140	119279449	8.22858e-05	0.00294661	0.132834	1	no
FBXO2	1	11707424	11716842	8.25249e-05	0.00294661	0.212496	1	no
NFE2L2	2	178091323	178258425	8.34662e-05	0.0029713	0.281245	1	no
TRIM38	6	25962030	25988384	8.65709e-05	0.00307262	0.644924	1	no
UBE2E3	2	181830975	181942312	8.813e-05	0.00311865	0.733217	1	no
ABCA13	7	48210055	48688092	8.93625e-05	0.00315288	0.557819	1	no
MX1	21	42791231	42832141	9.04103e-05	0.00318041	0.375411	1	no
S100A1	1	153599402	153605513	9.092e-05	0.0031889	0.442433	1	no
NCOA2	8	71020997	71317040	9.18745e-05	0.0032129	5.55007e-08	4.38456e-05	yes
IFITM2	11	306631	316272	9.54069e-05	0.00331265	0.000268676	0.0239384	yes
CR1	1	207668492	207814992	9.52888e-05	0.00331265	0.184967	1	no
QPCT	2	37570717	37601465	9.55625e-05	0.00331265	0.976196	1	no
ZEB1	10	31606424	31819742	9.59318e-05	0.00331578	0.875243	1	no
SRP14	15	40326940	40332389	9.63465e-05	0.00332046	0.531299	1	no
PSMB9	6	32810913	32828362	9.73371e-05	0.00334491	0.965363	1	no
TRIM21	11	4405127	4415926	9.96198e-05	0.00341348	0.408284	1	no
LCP1	13	46699055	46787006	0.00010045	0.00343204	0.188052	1	no
SKP2	5	36151091	36185421	0.000101278	0.00345042	0.109271	1	no
GCLM	1	94349761	94375966	0.000102412	0.00347908	0.313627	1	no
IL12RB1	19	18168805	18210754	0.000103144	0.00349398	0.169161	1	no
DNAJB6	7	157127075	157211133	0.00010454	0.00350161	0.111035	1	no
FBXO31	16	87359593	87426748	0.000104231	0.00350161	0.201024	1	no
MAPKAPK2	1	206857289	206908628	0.000104811	0.00350161	0.540564	1	no
NCOR2	12	124807961	125053135	0.00010459	0.00350161	0.913223	1	no
UBE2D4	7	43965037	43996735	0.000104842	0.00350161	0.894977	1	no
IFI30	19	18282972	18289927	0.000106051	0.00353207	0.740324	1	no
RNF217	6	125282691	125414779	0.000106829	0.00354805	0.118271	1	no
CD28	2	204570198	204604635	0.000109304	0.00362013	0.014463	0.46444	yes
FCGR2A	1	161474220	161494803	0.000111422	0.00366983	0.157471	1	no
WIPF2	17	38374556	38441388	0.000111324	0.00366983	0.298129	1	no
NFATC1	18	77154856	77290325	0.000113668	0.00373347	0.720271	1	no
C1R	12	7186513	7246203	0.000114109	0.00373763	0.0150305	0.473946	yes
ASF1A	6	119214384	119231332	0.000115883	0.0037853	0.901168	1	no
SIN3A	15	75660720	75749183	0.000119089	0.00386877	0.0889066	1	no
WWP1	8	87353967	87491649	0.000118973	0.00386877	0.303987	1	no
CD36	7	79997891	80309593	0.000123482	0.00399471	0.126344	1	no
NCF2	1	183523698	183561011	0.000123638	0.00399471	0.0676409	1	no
CUL5	11	107878459	107979503	0.000124875	0.00402376	0.228274	1	no
TRIM14	9	100830557	100882494	0.000125731	0.00404038	0.295151	1	no
FBXL5	4	15605162	15684302	0.000127	0.00407016	0.0318896	0.781063	yes
RPS9	19	54703610	54753862	0.000129484	0.0041386	0.115031	1	no
DDX11	12	31225779	31258725	0.000130426	0.00414999	0.672261	1	no
TUBB1	20	57593309	57602709	0.000130538	0.00414999	0.194762	1	no
NLRP1	17	5401747	5523744	0.000132841	0.00421195	0.0120716	0.41106	yes
COLEC12	18	318361	501722	0.0001336	0.00422474	0.0075835	0.294638	yes
HSP90AB1	6	44213824	44222620	0.000134773	0.00425052	0.938284	1	no
LILRA2	19	55083387	55100027	0.000135267	0.00425482	0.714765	1	no
XDH	2	31556187	31638581	0.000135942	0.00426477	0.389687	1	no
FCGR2B	1	161550101	161649444	0.000137464	0.00430117	0.863521	1	no
NR3C2	4	148998913	149366850	0.000137941	0.00430476	0.000525426	0.0389144	yes
FANCC	9	97860336	98080991	0.000145437	0.00451514	0.178572	1	no
GAB2	11	77925343	78130394	0.000145441	0.00451514	0.320608	1	no
ASB2	14	94399499	94444137	0.000150593	0.00465078	0.000368868	0.0303547	yes
MMP2	16	55422612	55541603	0.000150511	0.00465078	0.802025	1	no
LILRA5	19	54817353	54825409	0.000158583	0.00488485	0.104338	1	no
NEDD4	15	56118120	56286944	0.000160129	0.00491973	0.75171	1	no
PSMA6	14	35746839	35787699	0.000162014	0.0049648	0.459776	1	no
CSNK2A1	20	458116	525465	0.00016311	0.00498556	0.000601501	0.0429385	yes
EPAS1	2	46519806	46614836	0.000164858	0.00502606	0.894396	1	no
HRAS	11	531242	538287	0.000166311	0.00505738	0.932829	1	no
KLHL5	4	39045659	39129477	0.000172014	0.00521746	0.0116471	0.401216	yes
CFH	1	196620008	196717634	0.00017305	0.00522229	0.472612	1	no
MME	3	154740913	154902497	0.000173051	0.00522229	0.0602254	1	no
PSMA7	20	60710791	60719496	0.000179716	0.00539601	0.0468087	1	yes
PSMD5	9	123576774	123606262	0.000179357	0.00539601	0.91638	1	no
RPS11	19	49998622	50003946	0.000181683	0.00544132	0.16482	1	no
DIAPH1	5	140893583	140999622	0.000190374	0.0056873	0.749316	1	no
RHOG	11	3847208	3863213	0.000191042	0.00569296	0.972538	1	no
POLR1D	13	28193903	28242548	0.000194428	0.00575061	0.0381967	0.873805	yes
ATG12	5	115162893	115178555	0.000194374	0.00575061	0.465157	1	no
BTN1A1	6	26500449	26511650	0.00019421	0.00575061	0.358613	1	no
REL	2	61107656	61159745	0.000195319	0.00576265	0.319376	1	no
EIF4G3	1	21131963	21504377	0.000202413	0.00595715	0.881757	1	no
COLEC10	8	120006691	120119821	0.000204227	0.0059957	0.0319016	0.781063	yes
ITPR1	3	4534032	4890524	0.000205379	0.00601466	0.135068	1	no
FBXL12	19	9919943	9939492	0.000206889	0.00604401	0.853876	1	no
PLA2G4B	15	42119283	42141345	0.000216349	0.00630488	0.785261	1	no
FCGR3B	1	161591986	161602753	0.000219049	0.00636795	0.998814	1	no
AP1M1	19	16307389	16347160	0.000221353	0.00641923	0.29488	1	no
HEXB	5	73934848	74019472	0.000223877	0.00647663	0.151445	1	no
RASGRP3	2	33660391	33790817	0.000225657	0.00651228	0.0578359	1	no
MX2	21	42732870	42782317	0.000233739	0.00672921	0.000202668	0.0198481	yes
HSPA4	5	132386654	132443141	0.00023845	0.00684825	0.0172778	0.518335	yes
ANAPC1	2	112522848	112643267	0.0002432	0.00695345	0.129833	1	no
IFNA17	9	21226242	21229221	0.000243283	0.00695345	0.896353	1	no
HP	16	72087491	72095954	0.000253758	0.00721815	0.0237816	0.641941	yes
HSPA12B	20	3712314	3734758	0.000253217	0.00721815	0.222751	1	no
IFNA16	9	21215372	21218310	0.000255711	0.00725633	0.256355	1	no
WDR59	16	74906468	75035071	0.000259143	0.00733622	0.845943	1	no
IL27RA	19	14141560	14164743	0.000267069	0.00754264	0.273157	1	no
TAPBP	6	33266471	33283164	0.000270174	0.00761223	0.73664	1	no
ATP6V0A4	7	138390040	138485305	0.000271797	0.00763989	0.0274155	0.698654	yes
CCL22	16	57391684	57401102	0.0002735	0.00766962	0.997049	1	no
LMO7	13	76193570	76435004	0.000275116	0.00767871	0.0229289	0.628953	yes
PIANP	12	6801958	6810966	0.000274679	0.00767871	0.29728	1	no
PTPN2	18	12784477	12930642	0.000277353	0.00772302	0.00484629	0.214286	yes
ARSB	5	78072032	78282910	0.000286173	0.00791301	0.333697	1	no
FANCF	11	22643079	22648387	0.000284986	0.00791301	0.0573494	1	no
NOS3	7	150687083	150712676	0.000285547	0.00791301	0.222389	1	no
SH2B3	12	111842752	111890427	0.000287145	0.00792148	0.144305	1	no
CLEC2D	12	9816565	9849413	0.000287865	0.00792296	0.359554	1	no
CBL	11	119075752	119179859	0.000291706	0.00801011	0.0325106	0.791068	yes
UBE3A	15	25581381	25685128	0.000292389	0.00801037	0.815103	1	no
NUP205	7	135241667	135334505	0.000293666	0.00802687	0.531039	1	no
KIF2A	5	61600989	61834076	0.000295044	0.00804603	0.348438	1	no
DHX58	17	40252422	40265751	0.00030481	0.00829335	0.70065	1	no
CCNA2	4	122736599	122746087	0.000307462	0.0083464	4.93383e-05	0.00721802	yes
WIPF3	7	29845102	29957682	0.000308734	0.00836184	0.0832839	1	no
CDKN2A	9	21966751	21996300	0.000315073	0.00851414	0.980798	1	no
TANK	2	161992419	162093732	0.000328252	0.00885014	0.986438	1	no
FBXL4	6	99315420	99396849	0.000332291	0.00893879	0.0578144	1	no
TIRAP	11	126151960	126169740	0.000337537	0.00905939	0.153746	1	no
MAPK14	6	35994488	36080013	0.000340792	0.00912616	3.58313e-06	0.000965002	yes
IFI6	1	27991572	27999729	0.000349849	0.00934765	0.0145407	0.46444	yes
MRC2	17	60703762	60771958	0.000364394	0.00971446	0.334526	1	no
RHOA	3	49395578	49451431	0.000372621	0.00991155	0.00257069	0.133608	yes
CX3CR1	3	39303985	39324226	0.000380775	0.0100887	0.291391	1	no
KIF2C	1	45204490	45234439	0.000380977	0.0100887	0.777439	1	no
OLFM4	13	53601894	53627192	0.000383384	0.0101299	0.000134036	0.0147067	yes
IFNA7	9	21200468	21203204	0.000393874	0.0103839	0.95174	1	no
THOC5	22	29900868	29952205	0.000395472	0.010403	0.74314	1	no
EPX	17	56269098	56283535	0.000400236	0.0105051	0.940766	1	no
NLRC5	16	57022397	57118443	0.000402643	0.010545	0.0281753	0.71494	yes
CREBBP	16	3774055	3931727	0.000405223	0.0105892	0.00394536	0.185526	yes
IDH1	2	209099951	209131798	0.000419614	0.0109173	0.358746	1	no
IKBIP	12	99006183	99039891	0.000419481	0.0109173	0.130772	1	no
HCK	20	30638991	30690659	0.000423263	0.0109882	0.773987	1	no
DBNL	7	44083239	44110055	0.000426969	0.0110603	0.0419163	0.928427	yes
TAP1	6	32811986	32822755	0.000433443	0.0112036	0.990579	1	no
HIGD1A	3	42797669	42847023	0.0004366	0.0112607	0.255982	1	no
LAIR2	19	55008100	55022897	0.000440452	0.0113354	0.935485	1	no
EIF4E	4	99791835	99852788	0.000443223	0.0113821	0.546173	1	no
SELL	1	169658808	169681839	0.000458098	0.0117388	0.208128	1	no
CDH1	16	68770128	68870451	0.000464127	0.0118444	0.0922366	1	no
FANCA	16	89802957	89884065	0.000464212	0.0118444	0.570675	1	no
AIM2	1	159031274	159117886	0.000465778	0.0118589	0.346891	1	no
KLHL21	1	6649784	6675667	0.000468597	0.0119052	6.50783e-05	0.00876339	yes
MAP2K3	17	21186984	21219552	0.000482218	0.0122251	0.191758	1	no
MEFV	16	3291028	3307627	0.000484002	0.0122442	0.637195	1	no
ABCE1	4	146018084	146051331	0.000491286	0.0124021	0.526669	1	no
C8A	1	57319479	57384894	0.000495677	0.0124864	0.408568	1	no
NQO1	16	69739899	69761854	0.000498432	0.0125293	1.68675e-06	0.000555222	yes
ANPEP	15	90327120	90359633	0.000503944	0.0126411	0.944254	1	no
LGMN	14	93169152	93216047	0.000515934	0.0129146	3.5031e-06	0.000965002	yes
DCSTAMP	8	105350315	105369917	0.00052029	0.0129963	0.0226013	0.623223	yes
PALB2	16	23613488	23653631	0.000521959	0.0130107	0.0121169	0.41142	yes
CD247	1	167398877	167488847	0.000538205	0.0133876	0.95064	1	no
PTEN	10	89621870	89732687	0.00054271	0.0134434	0.70825	1	no
SVIP	11	22834345	22852845	0.000541913	0.0134434	0.988429	1	no
PRKRA	2	179295141	179317239	0.000544072	0.0134491	0.797578	1	no
CD274	9	5449503	5471566	0.000548374	0.0135273	0.972117	1	no
HERC4	10	69680665	69836105	0.000573458	0.0141168	0.501589	1	no
GM2A	5	150590711	150651001	0.000579947	0.014247	0.994237	1	no
RIPK1	6	3063225	3116421	0.000581457	0.0142493	0.031267	0.77676	yes
POMC	2	25382722	25392772	0.000582435	0.0142493	0.106408	1	no
TLR5	1	223281748	223317624	0.000596191	0.0145559	0.329597	1	no
RUNX2	6	45294894	45633086	0.000600855	0.0146397	0.108935	1	no
ACKR2	3	42845244	42930466	0.000616388	0.0149874	0.0255311	0.670829	yes
SMURF2	17	62537413	62659186	0.000617843	0.0149921	0.555643	1	no
RNASET2	6	167341992	167371679	0.000624382	0.0150892	0.0298441	0.754058	yes
PTGES3	12	57056127	57083159	0.000623455	0.0150892	0.718534	1	no
PSME3	17	40975402	40996774	0.000630606	0.0152087	0.847148	1	no
PRKCD	3	53189025	53227733	0.000632671	0.0152276	0.779269	1	no
TRIM69	15	45020186	45061027	0.000640343	0.0153812	0.894133	1	no
KBTBD13	15	65368154	65373276	0.000648532	0.0155465	0.737229	1	no
EGLN2	19	41303901	41315338	0.000653353	0.0156305	0.963611	1	no
DDOST	1	20977270	20989000	0.000656891	0.0156522	0.794714	1	no
TNFAIP6	2	152213106	152237560	0.000655772	0.0156522	0.462039	1	no
KIR2DL4	19	55235002	55326972	0.0006739	0.0160253	0.0100769	0.365171	yes
DEFB133	6	49912814	49918157	0.000681255	0.0160801	0.438231	1	no
GPI	19	34849385	34894061	0.000681115	0.0160801	0.958421	1	no
HLA-DPB1	6	33042703	33055978	0.000681086	0.0160801	0.941146	1	no
NPRL3	16	133273	189859	0.000682717	0.0160801	0.309929	1	no
SLCO4C1	5	101568690	101633253	0.000682967	0.0160801	0.996833	1	no
RNF135	17	29294803	29327929	0.000692088	0.0162627	0.0576512	1	no
TRAT1	3	108540545	108574852	0.000695378	0.0163078	0.0541339	1	no
SERP1	3	150258781	150322015	0.00069794	0.0163356	0.0213561	0.599386	yes
LAMTOR3	4	100798493	100816647	0.000711397	0.0166179	0.192246	1	no
IL10RA	11	117856063	117873196	0.000723261	0.0168425	0.000129878	0.0145194	yes
KLHL41	2	170365212	170383772	0.000723847	0.0168425	0.00341285	0.16781	yes
TRAF3	14	103242813	103378837	0.000725622	0.0168509	0.266863	1	no
BLVRB	19	40952696	40972747	0.000748142	0.0173066	0.180142	1	no
E2F3	6	20401398	20494941	0.000748158	0.0173066	0.185065	1	no
SLC11A1	2	219245752	219262617	0.000752572	0.0173749	0.160422	1	no
CCAR2	8	22461145	22480027	0.000781679	0.0179771	0.913588	1	no
CHRNB4	15	78915461	79021096	0.000781393	0.0179771	0.662103	1	no
CRISPLD2	16	84852590	84955374	0.000790266	0.0180697	0.344761	1	no
PSMB7	9	127114745	127178723	0.000790235	0.0180697	0.113567	1	no
YWHAZ	8	101927753	101966616	0.000788108	0.0180697	0.567441	1	no
NCR2	6	41302393	41319625	0.000797903	0.0182093	0.830016	1	no
EHMT2	6	31846536	31866464	0.000819745	0.018672	0.381043	1	no
MAVS	20	3826487	3850280	0.000832534	0.018927	0.808196	1	no
CEACAM6	19	42253885	42277113	0.000838199	0.0190194	0.374711	1	no
UBA6	4	68477370	68567897	0.000861287	0.0195061	0.317499	1	no
LMNB1	5	126111315	126173712	0.000866308	0.0195825	0.000496465	0.037472	yes
ABI2	2	204191942	204313446	0.000890322	0.0200871	0.28286	1	no
LILRB4	19	55154340	55182810	0.000895298	0.0201612	0.538193	1	no
SNAP29	22	21212271	21246506	0.00089918	0.0202103	0.103588	1	no
ITCH	20	32950041	33100198	0.000901165	0.0202167	0.00510045	0.222207	yes
CRTAM	11	122708208	122744347	0.000919041	0.0205789	0.599239	1	no
COX7A2L	2	42559686	42653228	0.000923894	0.0206487	0.424855	1	no
MLEC	12	121123672	121140667	0.000940096	0.0207379	0.00381672	0.1821	yes
HERC5	4	89377268	89428314	0.0009379	0.0207379	0.00666722	0.27057	yes
PSMA3	14	58710549	58739730	0.000939491	0.0207379	0.0135648	0.446508	yes
EHMT1	9	140512444	140765468	0.000936176	0.0207379	0.0186963	0.552362	yes
PDIA3	15	44037590	44066477	0.000932162	0.0207379	0.0533312	1	no
RPL10L	14	47119222	47122028	0.000938562	0.0207379	0.954548	1	no
TUBB6	18	12306668	12345319	0.000938814	0.0207379	0.998968	1	no
PRKDC	8	48684669	48873743	0.000980379	0.0215865	0.608046	1	no
RAE1	20	55925066	55955267	0.000989349	0.0217437	0.389027	1	no
MAP4K4	2	102312312	102512149	0.00099974	0.0219316	0.338873	1	no
KIF4B	5	154392260	154398685	0.00101404	0.0222043	0.659277	1	no
WASF2	1	27729730	27817669	0.00101653	0.022218	0.00751015	0.292748	yes
PPIE	1	40156854	40230586	0.00104433	0.0227836	0.165387	1	no
RAPGEF4	2	173599002	173918621	0.00105146	0.0228972	0.642077	1	no
IL21R	16	27412483	27463115	0.00106958	0.0232491	0.0104404	0.374905	yes
RNF216	7	5658678	5822370	0.0010865	0.0235739	0.276868	1	no
IKBKB	8	42127820	42190973	0.00109633	0.0237438	0.665549	1	no
PPP3R1	2	68404989	68484369	0.00109938	0.0237666	0.8074	1	no
SPSB1	1	9351939	9430591	0.00110663	0.0238798	0.00463783	0.209764	yes
FBXL16	16	741500	756829	0.00111792	0.0240798	0.940165	1	no
LY86	6	6587341	6656216	0.00112286	0.0241425	0.00110715	0.0690513	yes
VTN	17	26690290	26701110	0.00112559	0.0241576	0.737976	1	no
CIITA	16	10970055	11027079	0.00113423	0.024299	0.951929	1	no
CTSC	11	88025760	88071955	0.00114291	0.0244411	0.994166	1	no
TMEM179B	11	62553887	62558877	0.00116298	0.0248256	0.0138921	0.454756	yes
SNAP25	20	10198478	10289066	0.00118148	0.0251752	0.994847	1	no
HSPA12A	10	118429703	118503085	0.00119056	0.0253233	0.475099	1	no
MAP1LC3B	16	87416601	87439385	0.00119453	0.0253624	0.149172	1	no
TLN1	9	35695945	35733392	0.0012125	0.025698	0.419734	1	no
CREB3L4	1	153939010	153947839	0.00122075	0.0258269	0.143039	1	no
HSPA6	1	161493036	161497681	0.00123692	0.0261225	0.921101	1	no
C3AR1	12	8209898	8220067	0.00124129	0.0261683	0.909792	1	no
RPL8	8	146014150	146018972	0.00124404	0.0261799	0.0110787	0.392064	yes
CRTC2	1	153919145	153932101	0.00124897	0.0262371	0.109306	1	no
SIGLEC8	19	51953101	51962710	0.00125738	0.0263674	0.547981	1	no
APP	21	27251861	27544446	0.00127955	0.0266443	0.000424185	0.0335106	yes
SIRPA	20	1874154	1921543	0.00127523	0.0266443	0.00169601	0.0970904	yes
EGLN1	1	231498497	231561790	0.00127794	0.0266443	0.824073	1	no
IL17C	16	88703999	88707881	0.00127476	0.0266443	0.797487	1	no
CXCL6	4	74701214	74715781	0.0012841	0.0266456	0.880363	1	no
TNFSF12	17	7451208	7465925	0.00128283	0.0266456	0.0680775	1	no
KLRB1	12	9746147	9761482	0.00130011	0.0269309	0.15545	1	no
DNAJC13	3	132135370	132258876	0.00130609	0.0270028	0.976718	1	no
RPL17	18	47013851	47019906	0.00130813	0.0270028	0.431869	1	no
FBXO27	19	39480354	39524425	0.00134594	0.0277353	0.988584	1	no
ALPK1	4	113205665	113364776	0.00134981	0.0277669	0.15514	1	no
ALDOC	17	26899133	26905282	0.00137908	0.0283199	0.0249881	0.662258	yes
CCL21	9	34708002	34711121	0.00139278	0.028552	0.000543591	0.0397627	yes
UBE2R2	9	33816565	33921402	0.00139661	0.0285812	0.205888	1	no
IL1R2	2	102607306	102646006	0.00140312	0.0286651	0.0819348	1	no
APAF1	12	99037919	99130204	0.00142275	0.0290163	0.0412198	0.918147	yes
ITGAM	16	31270311	31345213	0.00142958	0.0291057	0.809723	1	no
STIP1	11	63951744	63973015	0.00144183	0.0293049	0.0893978	1	no
DEFB126	20	122010	127392	0.00146532	0.0297316	0.986602	1	no
LILRB5	19	54753263	54762164	0.00149038	0.0301884	0.00684977	0.275731	yes
MEF2C	5	88012975	88200922	0.00149546	0.0302398	0.238377	1	no
NFKBIB	19	39389340	39400533	0.00152922	0.03087	0.66995	1	no
STK10	5	171468077	171616390	0.00161135	0.0324664	2.115e-05	0.00385214	yes
BIRC2	11	102216942	102250401	0.00161376	0.0324664	0.518624	1	no
IL10	1	206939947	206946839	0.00165681	0.0332762	0.76572	1	no
TACO1	17	61677231	61686725	0.00167418	0.0335683	0.835482	1	no
LBP	20	36973759	37006665	0.00168083	0.033645	0.0648802	1	no
CCR6	6	167524295	167554184	0.00168663	0.0337043	0.782834	1	no
ZBP1	20	56177902	56196632	0.00170233	0.0339609	0.0230448	0.629218	yes
SH3GL2	9	17578080	17798127	0.00171129	0.0340825	0.942548	1	no
ROCK1	18	18525867	18692812	0.00174351	0.0346662	0.00857994	0.318828	yes
ACTR1A	10	104237986	104263482	0.00174876	0.0347125	0.36806	1	no
AP1S3	2	224615403	224703744	0.00175531	0.0347769	0.128676	1	no
CD34	1	208056594	208085747	0.00176078	0.0347769	0.0498147	1	yes
SDCBP	8	59464483	59496419	0.00175945	0.0347769	0.0497813	1	yes
CAMK2A	5	149598054	149670854	0.00177179	0.0349363	0.506329	1	no
DNAJC3	13	96328393	96448243	0.00177649	0.034971	0.181754	1	no
CD33	19	51727320	51748115	0.00180376	0.0354491	0.176925	1	no
ACTR2	2	65453887	65499387	0.00181548	0.0356205	0.808293	1	no
MTAP	9	21801542	21932646	0.00182615	0.0357232	0.720077	1	no
SMAD3	15	67355101	67488533	0.00182672	0.0357232	0.966943	1	no
KIF26A	14	104604060	104648231	0.00185507	0.0362181	0.306623	1	no
FGR	1	27937575	27962788	0.00186324	0.036318	0.320899	1	no
FBXW2	9	123513256	123556690	0.00188485	0.036679	0.590142	1	no
MT1M	16	56665145	56668898	0.00190743	0.0370577	0.9532	1	no
AHCYL1	1	110526308	110567357	0.00191786	0.0371995	0.0245232	0.654505	yes
ITPR3	6	33587142	33665351	0.00192297	0.0372379	0.0375923	0.866608	yes
SOS1	2	39207537	39352486	0.00195384	0.0377742	0.89082	1	no
C1S	12	7095351	7179336	0.00196559	0.037817	0.00198906	0.108619	yes
ASNS	7	97480430	97502854	0.00196273	0.037817	0.63921	1	no
CD1A	1	158222927	158229059	0.00196146	0.037817	0.71943	1	no
PTPRB	12	70909630	71032220	0.00199631	0.0383458	0.21691	1	no
TRAF6	11	36507577	36532822	0.00200539	0.0383774	0.0101096	0.365242	yes
MAPK3	16	30124426	30135827	0.00200297	0.0383774	0.208538	1	no
PTGS2	1	186639923	186650559	0.00200763	0.0383774	0.0920627	1	no
LAMTOR5	1	110942871	110951564	0.00202448	0.0386374	0.0129937	0.43182	yes
RPS12	6	133134580	133139703	0.00202984	0.0386776	0.102022	1	no
SERPINB2	18	61537926	61572124	0.00205524	0.0390989	0.751401	1	no
CXCR1	2	219026568	219032718	0.00206189	0.0391628	0.999278	1	no
CAT	11	34459472	34494609	0.00206954	0.0392453	0.157069	1	no
CX3CL1	16	57405370	57419960	0.00211474	0.0400386	0.792458	1	no
CCL16	17	34302529	34309532	0.00213583	0.0403736	0.917951	1	no
IL6	7	22764503	22772621	0.00219034	0.0412728	0.000153946	0.0160023	yes
LPCAT1	5	1455595	1525092	0.00218877	0.0412728	0.401401	1	no
RPL41	12	56509370	56512727	0.00219652	0.0413238	0.568605	1	no
PLD1	3	171317195	171529740	0.0022364	0.0420075	0.0626369	1	no
EP400	12	132433508	132566005	0.00226745	0.0425236	0.174987	1	no
APOA1	11	116705467	116709666	0.00230882	0.0431634	0.0669319	1	no
PSMB8	6	32807494	32813480	0.00230763	0.0431634	0.973365	1	no
EPO	7	100317423	100322323	0.00232017	0.0433075	0.963401	1	no
CLEC4G	19	7792843	7799792	0.00232654	0.0433582	0.456452	1	no
RNF220	1	44869866	45118396	0.00233733	0.0434912	0.204521	1	no
ABCC3	17	48711138	48770613	0.0023624	0.0438538	3.24433e-06	0.000961132	yes
XRCC6	22	42016123	42061044	0.0023642	0.0438538	0.817323	1	no
HRNR	1	152183558	152197669	0.00241029	0.0446392	0.260415	1	no
CD47	3	107761145	107810872	0.00242369	0.0448175	0.619308	1	no
FBXO22	15	76195200	76228609	0.00242915	0.0448487	0.0639235	1	no
SIRPB1	20	1543167	1601707	0.00245128	0.0451871	0.000200393	0.0197888	yes
CABIN1	22	24406642	24575596	0.00248502	0.0457382	0.559443	1	no
CDA	1	20914441	20946401	0.00252299	0.0462938	2.2099e-05	0.00390856	yes
MAN2B1	19	12756325	12778556	0.00252091	0.0462938	0.000217244	0.0208378	yes
KPNA4	3	160211783	160284376	0.00258622	0.0473807	0.928291	1	no
PLD3	19	40853363	40887346	0.00264208	0.0483297	0.0104864	0.375419	yes
RPS20	8	56978854	56988069	0.00264901	0.048382	0.188959	1	no
TRIM68	11	4618902	4630489	0.00267014	0.0486931	0.710126	1	no
NUP54	4	77034812	77070668	0.00274495	0.0499809	7.15108e-05	0.00941559	yes

## Sheet: Suppl.Table.8
Suppl.Table.8. Overrepresented biological processes and tissues/cells of expression in the STRING network
Category	Term_ID	Term_Name	# in network	Strength	FDR
GO_BP	GO:0048708	Astrocyte differentiation	6 of 61	1.47	6.11e-05
GO_BP	GO:1901216	Positive regulation of neuron death	6 of 92	1.29	0.0003
GO_BP	GO:0071216	Cellular response to biotic stimulus	8 of 232	1.01	0.0004
GO_BP	GO:0043123	Positive regulation of I-kappaB kinase/NF-kappaB signaling	7 of 191	1.04	0.001
GO_BP	GO:0071675	Regulation of mononuclear cell migration	6 of 125	1.16	0.0011
GO_BP	GO:0035456	Response to interferon-beta	4 of 31	1.59	0.0012
GO_BP	GO:0034341	Response to interferon-gamma	6 of 127	1.15	0.0012
GO_BP	GO:1900180	Regulation of protein localization to nucleus	6 of 143	1.1	0.002
GO_BP	GO:1904646	Cellular response to amyloid-beta	4 of 40	1.47	0.0026
GO_BP	GO:0098586	Cellular response to virus	5 of 87	1.23	0.0026
GO_BP	GO:0002687	Positive regulation of leukocyte migration	6 of 151	1.07	0.0026
GO_BP	GO:1900271	Regulation of long-term synaptic potentiation	4 of 45	1.42	0.0035
GO_BP	GO:0032755	Positive regulation of interleukin-6 production	5 of 98	1.18	0.0038
GO_BP	GO:0002690	Positive regulation of leukocyte chemotaxis	5 of 99	1.18	0.0039
GO_BP	GO:0002460	Adaptive immune response based on somatic recombination of immune receptors built from immunoglobulin superfamily domains	6 of 169	1.03	0.0039
GO_BP	GO:0000302	Response to reactive oxygen species	6 of 169	1.03	0.0039
GO_BP	GO:0048762	Mesenchymal cell differentiation	6 of 170	1.02	0.004
GO_BP	GO:0032760	Positive regulation of tumor necrosis factor production	5 of 101	1.17	0.0041
GO_BP	GO:0071346	Cellular response to interferon-gamma	5 of 105	1.15	0.0046
GO_BP	GO:0051770	Positive regulation of nitric-oxide synthase biosynthetic process	3 of 18	1.7	0.0057
GO_BP	GO:0070371	ERK1 and ERK2 cascade	4 of 55	1.34	0.0057
GO_BP	GO:0046822	Regulation of nucleocytoplasmic transport	5 of 112	1.12	0.0057
GO_BP	GO:0019858	Cytosine metabolic process	2 of 2	2.47	0.0073
GO_BP	GO:0032731	Positive regulation of interleukin-1 beta production	4 of 61	1.29	0.0073
GO_BP	GO:1903209	Positive regulation of oxidative stress-induced cell death	3 of 23	1.59	0.009
GO_BP	GO:0035458	Cellular response to interferon-beta	3 of 23	1.59	0.009
GO_BP	GO:1901224	Positive regulation of NIK/NF-kappaB signaling	4 of 67	1.25	0.0093
GO_BP	GO:2000401	Regulation of lymphocyte migration	4 of 69	1.24	0.01
GO_BP	GO:2000379	Positive regulation of reactive oxygen species metabolic process	4 of 69	1.24	0.01
GO_BP	GO:0032722	Positive regulation of chemokine production	4 of 71	1.23	0.0107
GO_BP	GO:0090090	Negative regulation of canonical Wnt signaling pathway	5 of 138	1.03	0.0107
GO_BP	GO:0048660	Regulation of smooth muscle cell proliferation	5 of 142	1.02	0.0117
GO_BP	GO:0071677	Positive regulation of mononuclear cell migration	4 of 75	1.2	0.0123
GO_BP	GO:0045089	Positive regulation of innate immune response	5 of 144	1.02	0.0123
GO_BP	GO:2000737	Negative regulation of stem cell differentiation	3 of 28	1.5	0.013
GO_BP	GO:1904844	Response to L-glutamine	2 of 4	2.17	0.0139
GO_BP	GO:0010800	Positive regulation of peptidyl-threonine phosphorylation	3 of 29	1.49	0.0139
GO_BP	GO:0002720	Positive regulation of cytokine production involved in immune response	4 of 81	1.17	0.0153
GO_BP	GO:2000736	Regulation of stem cell differentiation	4 of 82	1.16	0.0158
GO_BP	GO:0048661	Positive regulation of smooth muscle cell proliferation	4 of 85	1.15	0.0177
GO_BP	GO:2000406	Positive regulation of T cell migration	3 of 35	1.41	0.0208
GO_BP	GO:0014002	Astrocyte development	3 of 36	1.4	0.022
GO_BP	GO:0002322	B cell proliferation involved in immune response	2 of 6	2	0.0222
GO_BP	GO:1900181	Negative regulation of protein localization to nucleus	3 of 37	1.38	0.0231
GO_BP	GO:0006140	Regulation of nucleotide metabolic process	4 of 94	1.1	0.0232
GO_BP	GO:0071870	Cellular response to catecholamine stimulus	4 of 96	1.09	0.0247
GO_BP	GO:0046330	Positive regulation of JNK cascade	4 of 96	1.09	0.0247
GO_BP	GO:0031663	Lipopolysaccharide-mediated signaling pathway	3 of 39	1.36	0.0255
GO_BP	GO:1901532	Regulation of hematopoietic progenitor cell differentiation	3 of 41	1.34	0.0283
GO_BP	GO:0032660	Regulation of interleukin-17 production	3 of 41	1.34	0.0283
GO_BP	GO:0031341	Regulation of cell killing	4 of 102	1.07	0.0283
GO_BP	GO:0060337	Type I interferon signaling pathway	3 of 42	1.33	0.0291
GO_BP	GO:0042542	Response to hydrogen peroxide	4 of 103	1.06	0.0291
GO_BP	GO:2000973	Regulation of pro-B cell differentiation	2 of 8	1.87	0.0305
GO_BP	GO:1903223	Positive regulation of oxidative stress-induced neuron death	2 of 8	1.87	0.0305
GO_BP	GO:0045429	Positive regulation of nitric oxide biosynthetic process	3 of 43	1.32	0.0305
GO_BP	GO:0032735	Positive regulation of interleukin-12 production	3 of 43	1.32	0.0305
GO_BP	GO:0106027	Neuron projection organization	3 of 44	1.31	0.0314
GO_BP	GO:0046427	Positive regulation of receptor signaling pathway via JAK-STAT	3 of 45	1.3	0.0325
GO_BP	GO:0033138	Positive regulation of peptidyl-serine phosphorylation	4 of 110	1.04	0.0334
GO_BP	GO:0097400	interleukin-17-mediated signaling pathway	2 of 9	1.82	0.0343
GO_BP	GO:0002016	Regulation of blood volume by renin-angiotensin	2 of 9	1.82	0.0343
GO_BP	GO:0120163	Negative regulation of cold-induced thermogenesis	3 of 47	1.28	0.0357
GO_BP	GO:0006110	Regulation of glycolytic process	3 of 47	1.28	0.0357
GO_BP	GO:0030857	Negative regulation of epithelial cell differentiation	3 of 48	1.27	0.0373
GO_BP	GO:0002708	Positive regulation of lymphocyte mediated immunity	4 of 116	1.01	0.0386
GO_BP	GO:0032667	Regulation of interleukin-23 production	2 of 10	1.78	0.0388
GO_BP	GO:0034614	Cellular response to reactive oxygen species	4 of 118	1.01	0.04
GO_BP	GO:0006968	Cellular defense response	3 of 51	1.24	0.0418
GO_BP	GO:1900272	Negative regulation of long-term synaptic potentiation	2 of 11	1.73	0.0434
GO_BP	GO:0072111	Cell proliferation involved in kidney development	2 of 11	1.73	0.0434
GO_BP	GO:0071223	Cellular response to lipoteichoic acid	2 of 11	1.73	0.0434
GO_BP	GO:0060020	Bergmann glial cell differentiation	2 of 11	1.73	0.0434
GO_BP	GO:0043525	Positive regulation of neuron apoptotic process	3 of 54	1.22	0.0463
GO_BP	GO:0002312	B cell activation involved in immune response	3 of 55	1.21	0.0482
GO_BP	GO:0060333	Interferon-gamma-mediated signaling pathway	2 of 12	1.7	0.0485
GO_BP	GO:1903053	Regulation of extracellular matrix organization	3 of 56	1.2	0.0494
GO_BP	GO:1900015	Regulation of cytokine production involved in inflammatory response	3 of 56	1.2	0.0494
TISSUES	BTO:0001034	Peritoneal macrophage	3 of 6	2.17	0.0012
TISSUES	BTO:0004732	Bone marrow-derived macrophage	3 of 8	2.05	0.002
TISSUES	BTO:0000878	Mononuclear cell	6 of 130	1.14	0.002
TISSUES	BTO:0002332	Monocytic leukemia cell line	3 of 14	1.81	0.0041
TISSUES	BTO:0000078	Microglia	3 of 15	1.78	0.0042
TISSUES	BTO:0002278	Macrophage cell line	3 of 16	1.75	0.0047
TISSUES	BTO:0000737	Leukemia cell line	5 of 108	1.14	0.0051
TISSUES	BTO:0001522	B-lymphocyte cell line	5 of 119	1.1	0.0075
TISSUES	BTO:0002606	Glial cell	4 of 61	1.29	0.008
TISSUES	BTO:0000914	Natural killer cell	4 of 62	1.28	0.008
TISSUES	BTO:0001044	Phagocyte	5 of 135	1.04	0.0094
TISSUES	BTO:0002417	Helper T-lymphocyte	3 of 28	1.5	0.0117
TISSUES	BTO:0006244	Blood-brain barrier	2 of 4	2.17	0.0124
TISSUES	BTO:0000685	Kupffer cell	2 of 5	2.08	0.0161
TISSUES	BTO:0001025	Peripheral blood mononuclear cell	3 of 34	1.42	0.0172
TISSUES	BTO:0000801	Macrophage	4 of 89	1.13	0.0174
TISSUES	BTO:0001370	THP-1 cell	2 of 6	2	0.0191
TISSUES	BTO:0000876	Monocyte	4 of 92	1.11	0.0191
TISSUES	BTO:0005937	Intestinal epithelial cell	2 of 7	1.93	0.022
TISSUES	BTO:0003349	Microglial cell line	2 of 7	1.93	0.022
TISSUES	BTO:0000155	Bronchoalveolar lavage fluid	2 of 7	1.93	0.022
TISSUES	BTO:0000065	Amnion	2 of 7	1.93	0.022
TISSUES	BTO:0000130	Neutrophil	3 of 42	1.33	0.0231
TISSUES	BTO:0006111	M2 macrophage	2 of 8	1.87	0.024
TISSUES	BTO:0003292	RAW-264.7 cell	2 of 8	1.87	0.024
TISSUES	BTO:0000802	Alveolar macrophage	2 of 8	1.87	0.024
TISSUES	BTO:0000603	pre-B acute lymphoblastic leukemia cell line	2 of 8	1.87	0.024
TISSUES	BTO:0006110	M1 macrophage	2 of 9	1.82	0.0261
TISSUES	BTO:0005655	Th17 cell	2 of 9	1.82	0.0261
TISSUES	BTO:0003435	Memory T-lymphocyte	2 of 12	1.7	0.0381
TISSUES	BTO:0003861	Inflammatory cell	2 of 14	1.63	0.0485
